# Supplementary material for: What's in a name; Genetic structure in Solanum section Petota studied using population-genetic tools
Source: BMC Evol Biol. 2011 Feb 10;11:42. doi: 10.1186/1471-2148-11-42 (PMC3045909; doi:10.1186/1471-2148-11-42)
Supplement: Additional file 1 — Plant material used and cluster assignment. This file contains information on the accession numbers and geographic origin of the 566 samples used in this study. Also indicated is the cluster to which an accession has been assigned. The table lists all probabilities for all accessions. In this file putative hybrid accessions may readily be detected through conditional formatting (probabilities above 0.5 are in dark grey cells, lower probabilities - that may be indicative of recent hybridisation - in white cells, and negligible probabilities in light grey font). [file 1471-2148-11-42-S1.XLSX]

## Sheet: run 86
spp	species	code	collection number	country	departement/province	region	cluster	partial membership to inferred clusters
RAP	raphanifolium	RAP976	ROR 183	BOL	D. Potosi	P. Frias	1	0.96	0.001	0.001	0.005	0.003	0.001	0.002	0.017	0.001	0.002	0.001	0.002	0.001	0.001	0.001	0.001
RAP	raphanifolium	RAP801	ROR 975	PER	D. Ayacucho	P. Huamanga	1	0.861	0.001	0.002	0.003	0.005	0.004	0.003	0.002	0.002	0.006	0.01	0.001	0.002	0.002	0.095	0.002
RAP	raphanifolium	RAP800	ROR 775	PER	D. Cusco	P. Quispicanchis	1	0.977	0.001	0.001	0.001	0.001	0.001	0.001	0.001	0.002	0.001	0.001	0.001	0.002	0.002	0.003	0.002
RAP	raphanifolium	RAP799	ROR 762	PER	D. Cusco	UNKNOWN	1	0.867	0.001	0.008	0.002	0.004	0.002	0.003	0.008	0.004	0.004	0.08	0.004	0.002	0.003	0.003	0.003
RAP	raphanifolium	RAP798	PEH 1521	PER	D. Cusco	P. Cusco	1	0.961	0.001	0.002	0.002	0.002	0.004	0.002	0.002	0.003	0.002	0.003	0.004	0.002	0.003	0.002	0.004
RAP	raphanifolium	RAP797	OCH S- 58	PER	UNKNOWN	UNKNOWN	1	0.974	0.001	0.006	0.007	0.001	0.002	0.001	0.001	0.001	0.001	0.001	0.001	0.001	0.001	0.001	0.001
RAP	raphanifolium	RAP794	HVHL 5452	PER	UNKNOWN	UNKNOWN	1	0.949	0.001	0.001	0.001	0.002	0.001	0.004	0.001	0.004	0.016	0.003	0.004	0.003	0.002	0.004	0.003
RAP	raphanifolium	RAP793	HVHL 5421	PER	UNKNOWN	UNKNOWN	1	0.773	0.002	0.001	0.002	0.006	0.002	0.003	0.005	0.003	0.002	0.002	0.009	0.001	0.003	0.181	0.004
RAP	raphanifolium	RAP792	HOE BGRC 53019	PER	D. Cusco	P. Calca	1	0.981	0.001	0.001	0.001	0.001	0.002	0.001	0.002	0.001	0.001	0.002	0.001	0.001	0.001	0.001	0.001
RAP	raphanifolium	RAP791	HAW 2470	PER	D. Cusco	P. Cusco	1	0.968	0.001	0.002	0.001	0.003	0.003	0.002	0.002	0.002	0.002	0.003	0.003	0.001	0.002	0.003	0.002
RAP	raphanifolium	RAP790	HAW 694	PER	UNKNOWN	UNKNOWN	1	0.971	0.001	0.003	0.001	0.002	0.003	0.003	0.003	0.001	0.002	0.004	0.001	0.001	0.001	0.002	0.001
RAP	raphanifolium	RAP380	PEH 1529	PER	D. Cusco	P. Calca	1	0.946	0.001	0.004	0.007	0.004	0.002	0.001	0.002	0.008	0.003	0.005	0.003	0.003	0.003	0.002	0.006
RAP	raphanifolium	RAP291	COR P 218	PER	D. Cusco	UNKNOWN	1	0.93	0.001	0.002	0.001	0.003	0.004	0.002	0.003	0.002	0.005	0.006	0.023	0.003	0.004	0.003	0.009
RAP	raphanifolium	RAP209	UGN 3935	PER	D. Cusco	P. Chincheros	1	0.929	0.001	0.001	0.002	0.005	0.003	0.002	0.004	0.002	0.039	0.002	0.001	0.002	0.002	0.002	0.003
RAP	raphanifolium	RAP208	OCH 2061	PER	D. Cusco	P. Calca	1	0.956	0.001	0.002	0.002	0.001	0.003	0.003	0.007	0.002	0.004	0.002	0.005	0.001	0.003	0.005	0.003
SPEC974	unknown species	SPEC974	HHCH 5127	PER	D. Cusco	P. Cusco	1	0.351	0.032	0.026	0.006	0.003	0.122	0.004	0.004	0.013	0.002	0.097	0.006	0.008	0.009	0.019	0.3
CHC	chacoense	SPEC262	EBS 2084	CHL	UNKNOWN	UNKNOWN	2	0.017	0.368	0.006	0.008	0.15	0.02	0.317	0.01	0.01	0.007	0.003	0.009	0.007	0.007	0.04	0.021
MCP	macropilosum	MCP74	RSSV 932	MEX	E. Nuevo Leon	UNKNOWN	2	0.002	0.929	0.006	0.005	0.002	0.01	0.002	0.003	0.002	0.002	0.009	0.005	0.003	0.008	0.002	0.009
MCP	macropilosum	MCP23	RSSV 931	MEX	E. Nuevo Leon	UNKNOWN	2	0.003	0.906	0.007	0.004	0.003	0.008	0.002	0.003	0.004	0.002	0.008	0.009	0.005	0.016	0.003	0.017
PAM	pampasense	SPEC287	CPC 7328	UNKNOWN	UNKNOWN	UNKNOWN	2	0.006	0.384	0.005	0.006	0.179	0.012	0.326	0.005	0.007	0.005	0.003	0.003	0.004	0.003	0.04	0.011
SPG	spegazzinii	VER825	HOHH 6079	ARG	P. Tucuman	D. Tafi	2	0.001	0.9	0.003	0.013	0.025	0.003	0.002	0.002	0.006	0.003	0.001	0.003	0.014	0.003	0.002	0.019
VER	verrucosum	VER990	PET 925	MEX	UNKNOWN	UNKNOWN	2	0.001	0.983	0.002	0.001	0.001	0.002	0.001	0.001	0.001	0.001	0.001	0.001	0.001	0.001	0.001	0.002
VER	verrucosum	VER989	COR 14252	MEX	E. Michoacan	UNKNOWN	2	0.001	0.985	0.001	0.001	0.001	0.001	0.001	0.001	0.001	0.001	0.001	0.001	0.001	0.001	0.001	0.002
VER	verrucosum	VER988	COR 14217b	MEX	E. Distrito Federal	UNKNOWN	2	0.001	0.987	0.001	0.001	0.001	0.001	0.001	0.001	0.001	0.001	0.001	0.001	0.001	0.001	0.001	0.001
VER	verrucosum	VER923	WAC 3323	MEX	UNKNOWN	UNKNOWN	2	0.001	0.985	0.001	0.001	0.001	0.001	0.001	0.001	0.001	0.001	0.001	0.001	0.001	0.001	0.001	0.001
VER	verrucosum	VER922	WAC 3321	MEX	UNKNOWN	UNKNOWN	2	0.001	0.987	0.001	0.001	0.001	0.001	0.001	0.001	0.001	0	0.001	0.001	0.001	0.001	0.001	0.002
VER	verrucosum	VER921	WAC 3320	MEX	UNKNOWN	UNKNOWN	2	0.001	0.982	0.002	0.002	0.001	0.002	0.001	0.001	0.001	0.001	0.001	0.001	0.001	0.001	0.001	0.002
VER	verrucosum	VER920	UGN 1289	MEX	E. Puebla	UNKNOWN	2	0.001	0.979	0.001	0.001	0.003	0.001	0.001	0.002	0.001	0.001	0.001	0.001	0.001	0.001	0.001	0.003
VER	verrucosum	VER919	HHLs 1546	MEX	E. Jalisco	UNKNOWN	2	0.001	0.985	0.001	0.001	0.001	0.001	0.001	0.001	0.001	0.001	0.001	0.001	0.001	0.001	0.001	0.002
VER	verrucosum	VER918	HAW 2246	MEX	UNKNOWN	UNKNOWN	2	0.001	0.967	0.001	0.001	0.001	0.003	0.001	0.001	0.002	0.001	0.002	0.002	0.002	0.005	0.009	0.003
VER	verrucosum	VER917	HAW 1548	MEX	E. Jalisco	UNKNOWN	2	0.001	0.965	0.001	0.002	0.011	0.005	0.002	0.003	0.001	0.002	0.001	0.001	0.001	0.001	0.001	0.003
VER	verrucosum	VER916	HAW 1542	MEX	E. Jalisco	UNKNOWN	2	0.001	0.985	0.001	0.001	0.001	0.001	0.001	0.001	0.001	0.001	0.001	0.001	0.001	0.001	0.001	0.002
VER	verrucosum	VER915	HAW 1532	MEX	E. Michoacan	UNKNOWN	2	0.001	0.985	0.001	0.001	0.001	0.001	0.001	0.001	0.001	0.001	0.001	0.001	0.001	0.001	0.001	0.002
VER	verrucosum	VER914	HAW 1528	MEX	E. Michoacan	UNKNOWN	2	0.002	0.957	0.004	0.003	0.002	0.006	0.002	0.003	0.002	0.001	0.002	0.004	0.003	0.002	0.004	0.003
VER	verrucosum	VER912	HAW 1350	MEX	E. Coahuila	UNKNOWN	2	0.003	0.864	0.006	0.002	0.006	0.007	0.003	0.004	0.003	0.001	0.009	0.014	0.007	0.055	0.003	0.013
VER	verrucosum	VER911	HAW 756	MEX	UNKNOWN	UNKNOWN	2	0.001	0.987	0.001	0.001	0.001	0.001	0.001	0.001	0.001	0	0.001	0.001	0.001	0.001	0.001	0.001
VER	verrucosum	VER910	HAW 343	MEX	UNKNOWN	UNKNOWN	2	0.001	0.985	0.001	0.001	0.001	0.001	0.001	0.001	0.001	0.001	0.001	0.001	0.001	0.001	0.001	0.001
VER	verrucosum	VER909	HAW 341	MEX	UNKNOWN	UNKNOWN	2	0.001	0.984	0.001	0.001	0.001	0.001	0.001	0.001	0.001	0.001	0.001	0.001	0.001	0.001	0.001	0.002
VER	verrucosum	VER393	BLS 5628	MEX	E. Tlaxcala	UNKNOWN	2	0.001	0.97	0.001	0.001	0.002	0.003	0.002	0.005	0.001	0.003	0.001	0.003	0.002	0.001	0.001	0.002
KTZ	kurtzianum	KTZ995	HJT 6316	ARG	P. Mendoza	D. San Carlos	3	0.001	0.001	0.818	0.146	0.002	0.007	0.003	0.003	0.003	0.001	0.004	0.002	0.003	0.001	0.002	0.002
KTZ	kurtzianum	KTZ678	OKA 6139	ARG	P. Catamarca	D. Belen	3	0.002	0.001	0.959	0.002	0.002	0.003	0.004	0.003	0.004	0.003	0.006	0.003	0.002	0.002	0.002	0.002
KTZ	kurtzianum	KTZ677	OKA 6004	ARG	P. La Rioja	D. Capital	3	0.001	0.001	0.954	0.002	0.018	0.002	0.001	0.004	0.001	0.001	0.004	0.001	0.004	0.001	0.001	0.003
KTZ	kurtzianum	KTZ676	OKA 5026	ARG	P. Catamarca	D. Tinogasta-Belen	3	0.001	0.002	0.969	0.001	0.001	0.002	0.001	0.002	0.002	0.001	0.002	0.002	0.006	0.002	0.003	0.003
KTZ	kurtzianum	KTZ675	OKA 4285	ARG	P. San Juan	D. Iglesia	3	0.002	0.001	0.781	0.002	0.002	0.002	0.011	0.005	0.003	0.002	0.003	0.002	0.171	0.008	0.001	0.004
KTZ	kurtzianum	KTZ276	HHR 3383 x 3384	UNKNOWN	UNKNOWN	UNKNOWN	3	0.001	0.002	0.917	0.003	0.002	0.003	0.002	0.003	0.003	0.002	0.007	0.003	0.012	0.028	0.002	0.01
KTZ	kurtzianum	KTZ275	HHR 3152 x 3384	ARG	UNKNOWN	UNKNOWN	3	0.001	0.001	0.955	0.002	0.001	0.006	0.002	0.004	0.002	0.001	0.003	0.003	0.013	0.001	0.002	0.002
MAG	maglia	MAG76	SCo 4310	CHL	P. Valparaiso	D. Petorca	3	0.001	0.001	0.759	0.211	0.001	0.002	0.001	0.001	0.005	0.001	0.002	0.003	0.002	0.004	0.002	0.004
MAG	maglia	MAG75	COR C 1	CHL	P. Santiago	UNKNOWN	3	0.002	0.001	0.564	0.407	0.001	0.002	0.001	0.001	0.003	0.001	0.001	0.002	0.003	0.003	0.003	0.004
NRS	neorossii	OKA365	OKA 4392	ARG	P. Jujuy	D. Tilcara	3	0.019	0.001	0.864	0.009	0.002	0.002	0.005	0.001	0.078	0.002	0.002	0.004	0.004	0.002	0.002	0.003
OKA	okadae	OKA969	HHR 3741	ARG	P. Salta	D. Chicoana	3	0.001	0.001	0.969	0.003	0.001	0.005	0.001	0.001	0.002	0.001	0.001	0.003	0.002	0.004	0.002	0.002
OKA	okadae	OKA740	OKA 4388 x 4392	ARG	P. Jujuy	D. Tilcara	3	0.001	0.001	0.971	0.002	0.001	0.002	0.002	0.001	0.005	0.001	0.001	0.001	0.004	0.001	0.001	0.004
OKA	okadae	OKA368	OKA 4388 x 4404	ARG	P. Jujuy	D. Tilcara	3	0.006	0.001	0.961	0.003	0.001	0.003	0.006	0.004	0.003	0.002	0.002	0.001	0.001	0.002	0.002	0.002
OKA	okadae	OKA367	OKA 4908	ARG	P. Salta	D. Chicoana	3	0.002	0.001	0.948	0.007	0.002	0.005	0.002	0.002	0.002	0.001	0.005	0.01	0.002	0.004	0.003	0.004
OKA	okadae	OKA366	HOHH 6033	ARG	P. Salta	D. Chicoana	3	0.002	0.001	0.95	0.004	0.002	0.017	0.002	0.002	0.001	0.001	0.002	0.004	0.001	0.002	0.004	0.003
OKA	okadae	OKA283	HOHH 6034	ARG	P. Salta	D. Chicoana	3	0.002	0.002	0.931	0.004	0.002	0.012	0.002	0.003	0.002	0.002	0.006	0.015	0.001	0.009	0.003	0.003
RCH	rechei	RCH35	SCl 4572	ARG	P. La Rioja	D. Chilecito	3	0.002	0.003	0.86	0.055	0.004	0.001	0.001	0.002	0.009	0.009	0.023	0.01	0.011	0.003	0.002	0.006
SCT	sanctae-rosae	VNT993	EBS 438	ARG	P. Tucuman	D. Tafi	3	0.067	0.001	0.715	0.005	0.004	0.009	0.001	0.003	0.004	0.001	0.035	0.004	0.114	0.009	0.008	0.02
SPG	spegazzinii	SPG386	PEH 332 x HAW 2464	ARG	UNKNOWN	UNKNOWN	3	0.002	0.003	0.459	0.028	0.004	0.012	0.002	0.002	0.071	0.002	0.021	0.036	0.087	0.005	0.004	0.262
VNT	venturii	VNT896	OKA 4392 x 4404	ARG	P. Jujuy	D. Tilcara	3	0.002	0.001	0.97	0.003	0.002	0.003	0.002	0.003	0.003	0.002	0.002	0.002	0.001	0.002	0.001	0.002
VNT	venturii	VNT894	EBS 457	ARG	P. Tucuman	D. Tafi	3	0.005	0.002	0.614	0.007	0.005	0.056	0.002	0.004	0.011	0.008	0.109	0.008	0.029	0.106	0.008	0.027
VNT	venturii	VNT250	HAW 841	ARG	UNKNOWN	UNKNOWN	3	0.002	0.003	0.941	0.003	0.002	0.004	0.001	0.003	0.006	0.001	0.001	0.005	0.004	0.004	0.004	0.017
GIG	microdontum gigantophyllum	MCD994	EBS 1091	ARG	UNKNOWN	UNKNOWN	4	0.001	0.001	0.005	0.942	0.001	0.004	0.001	0.003	0.016	0.002	0.001	0.013	0.002	0.001	0.001	0.005
GIG	microdontum gigantophyllum	GIG967	PEH 364	ARG	P. Salta	D. Iruya	4	0.001	0.003	0.004	0.973	0.001	0.004	0.001	0.001	0.002	0.001	0.001	0.002	0.001	0.001	0.001	0.001
GIG	microdontum gigantophyllum	GIG966	OKA 6840	ARG	P. Salta	D. Iruya	4	0.001	0.002	0.004	0.935	0.005	0.002	0.003	0.005	0.015	0.001	0.018	0.002	0.001	0.002	0.002	0.002
GIG	microdontum gigantophyllum	GIG965	OKA 6327	ARG	P. Salta	D. Santa Victoria	4	0.005	0.001	0.001	0.973	0.003	0.001	0.003	0.001	0.003	0.001	0.002	0.001	0.001	0.002	0.001	0.001
GIG	microdontum gigantophyllum	GIG964	OKA 5913	ARG	P. Salta	D. Santa Victoria	4	0.003	0.001	0.008	0.828	0.005	0.033	0.02	0.029	0.002	0.006	0.002	0.002	0.007	0.004	0.045	0.004
GIG	microdontum gigantophyllum	GIG963	OKA 4897	ARG	P. Salta	D. Chicoana	4	0.001	0.001	0.003	0.968	0.002	0.003	0.003	0.001	0.002	0.002	0.001	0.003	0.003	0.002	0.002	0.003
GIG	microdontum gigantophyllum	GIG962	OKA 4820	ARG	P. Salta	D. Chicoana	4	0.001	0.002	0.001	0.98	0.001	0.002	0.001	0.001	0.002	0.001	0.001	0.001	0.001	0.001	0.001	0.002
GIG	microdontum gigantophyllum	GIG961	OKA 2910	ARG	P. Tucuman	D. Chicligasta	4	0.001	0.001	0.002	0.979	0.002	0.004	0.001	0.001	0.002	0.001	0.001	0.001	0.001	0.001	0.001	0.001
GIG	microdontum gigantophyllum	GIG960	HOF 1976	ARG	P. Salta	D. Santa Victoria	4	0.001	0.001	0.001	0.982	0.001	0.002	0.001	0.001	0.002	0.001	0.001	0.001	0.001	0.001	0.001	0.002
GIG	microdontum gigantophyllum	GIG957	HAM 179	BOL	D. Tarija	P. Cercado	4	0.001	0.001	0.002	0.976	0.001	0.002	0.001	0.001	0.002	0.003	0.006	0.001	0.001	0.001	0.001	0.002
GIG	microdontum gigantophyllum	GIG956	COR A 705	ARG	P. Tucuman	UNKNOWN	4	0.001	0.001	0.001	0.967	0.005	0.002	0.002	0.001	0.001	0.001	0.002	0.008	0.001	0.002	0.002	0.003
GIG	microdontum gigantophyllum	GIG715	HPR 293	ARG	P. Salta	D. Capital	4	0.001	0.001	0.002	0.962	0.002	0.004	0.004	0.002	0.002	0.002	0.002	0.003	0.001	0.008	0.001	0.003
GIG	microdontum gigantophyllum	GIG714	HOHH 6012	ARG	P. Salta	D. Chicoana	4	0.001	0.001	0.004	0.931	0.001	0.002	0.009	0.001	0.001	0.001	0.002	0.002	0.01	0.004	0.02	0.009
GIG	microdontum gigantophyllum	GIG713	HHR 3681	ARG	P. Salta	D. Guachipas	4	0.003	0.001	0.004	0.818	0.017	0.002	0.006	0.057	0.003	0.002	0.001	0.002	0.002	0.002	0.078	0.002
GIG	microdontum gigantophyllum	GIG712	HAM 177	BOL	D. Tarija	P. Cercado	4	0.001	0.001	0.003	0.979	0.001	0.003	0.002	0.001	0.001	0.001	0.001	0.001	0.001	0.001	0.002	0.001
GIG	microdontum gigantophyllum	GIG711	HAM 175	BOL	D. Tarija	P. Cercado	4	0.001	0.001	0.002	0.964	0.001	0.006	0.001	0.001	0.003	0.001	0.002	0.002	0.008	0.001	0.001	0.005
GIG	microdontum gigantophyllum	GIG710	HAM 174	BOL	D. Tarija	P. Cercado	4	0.001	0.002	0.004	0.947	0.001	0.006	0.001	0.001	0.005	0.003	0.006	0.003	0.002	0.004	0.009	0.004
GIG	microdontum gigantophyllum	GIG362	HOHH 6000	ARG	P. Salta	D. Rosario de Lerma	4	0.001	0.001	0.003	0.965	0.001	0.006	0.002	0.004	0.004	0.002	0.002	0.003	0.001	0.002	0.001	0.002
GIG	microdontum gigantophyllum	GIG361	EBS 2879 CAR	BOL	UNKNOWN	UNKNOWN	4	0.001	0.001	0.005	0.972	0.001	0.005	0.002	0.002	0.002	0.001	0.001	0.001	0.002	0.002	0.002	0.002
MAG	maglia	MAG688	CPC 2057	ARG	P. Mendoza	UNKNOWN	4	0.016	0.001	0.01	0.828	0.052	0.003	0.002	0.003	0.008	0.032	0.012	0.008	0.004	0.003	0.013	0.005
MAG	maglia	MAG359	HJR 532	CHL	UNKNOWN	P. Valparaiso	4	0.003	0.003	0.065	0.741	0.003	0.044	0.004	0.006	0.006	0.073	0.012	0.005	0.004	0.005	0.018	0.008
MCD	microdontum	MCD959	HHR 3777	ARG	P. Jujuy	D. Tumbaya	4	0.016	0.002	0.006	0.953	0.001	0.002	0.003	0.002	0.002	0.001	0.002	0.001	0.001	0.001	0.002	0.004
MCD	microdontum	MCD958	HHA 6650	BOL	D. Chuquisaca	P. Jaime Mendoza	4	0.002	0.001	0.003	0.946	0.001	0.004	0.006	0.008	0.003	0.002	0.001	0.006	0.01	0.002	0.002	0.002
MCD	microdontum	MCD708	HHA 6531	BOL	D. Santa Cruz	P. Caballero	4	0.003	0.001	0.002	0.957	0.001	0.01	0.002	0.005	0.002	0.001	0.004	0.002	0.002	0.003	0.003	0.002
MCD	microdontum	MCD707	HHA 6502	BOL	D. Santa Cruz	P. Valle Grande	4	0.002	0.001	0.004	0.764	0.014	0.011	0.068	0.002	0.093	0.003	0.01	0.003	0.009	0.006	0.002	0.007
MCD	microdontum	MCD360	OKA 4478	ARG	P. Salta	D. Oran	4	0.001	0.001	0.003	0.956	0.006	0.007	0.001	0.002	0.005	0.002	0.002	0.002	0.002	0.003	0.004	0.003
SPG	spegazzinii	SPG824	HHR 3995	ARG	P. La Rioja	D. Famatina	4	0.001	0.001	0.139	0.355	0.002	0.063	0.016	0.005	0.033	0.004	0.008	0.031	0.273	0.004	0.02	0.044
MED	medians	MED695	VIL 211	PER	D. Lima	P. Canta	5	0.001	0.001	0.001	0.001	0.978	0.002	0.002	0.002	0.002	0.001	0.002	0.002	0.001	0.001	0.001	0.001
MED	medians	MED694	ROR 1029	PER	D. Lima	P. Canta	5	0.001	0.008	0.006	0.004	0.745	0.008	0.002	0.005	0.002	0.009	0.006	0.021	0.011	0.021	0.002	0.149
MED	medians	MED693	OCH 5032	PER	D. Huanuco	P. Canta	5	0.001	0.001	0.001	0.001	0.98	0.001	0.001	0.002	0.001	0.002	0.002	0.003	0.001	0.001	0.001	0.001
MED	medians	MED692	HAW 2489	PER	D. Lima	P. Canta	5	0.002	0.001	0.001	0.001	0.978	0.001	0.003	0.002	0.001	0.001	0.001	0.001	0.001	0.001	0.001	0.002
MED	medians	MED691	EBS 3185	PER	UNKNOWN	UNKNOWN	5	0.002	0.001	0.002	0.014	0.878	0.002	0.046	0.003	0.003	0.014	0.008	0.01	0.003	0.004	0.003	0.006
MED	medians	MED183	HAW 2463	PER	D. Lima	P. Canta	5	0.001	0.001	0.001	0.001	0.954	0.004	0.003	0.003	0.008	0.001	0.008	0.002	0.001	0.004	0.007	0.001
SND	sandemanii	SND94	SS 7252	PER	Arequipa	UNKNOWN	5	0.004	0.001	0.005	0.047	0.874	0.006	0.001	0.005	0.004	0.023	0.017	0.002	0.002	0.002	0.003	0.003
SND	sandemanii	SND93	SS 7250	PER	Arequipa	UNKNOWN	5	0.002	0.002	0.009	0.026	0.915	0.002	0.001	0.002	0.004	0.003	0.004	0.012	0.003	0.002	0.008	0.006
SND	sandemanii	SND808	ROR 726	PER	D. Arequipa	UNKNOWN	5	0.012	0.002	0.006	0.031	0.906	0.002	0.001	0.002	0.002	0.001	0.003	0.015	0.002	0.002	0.005	0.006
VIO	violaceimarmoratum	VIO924	GND BGRC 53015	BOL	UNKNOWN	UNKNOWN	5	0.009	0.001	0.007	0.003	0.348	0.004	0.217	0.233	0.008	0.031	0.025	0.078	0.005	0.007	0.019	0.005
WBR	weberbaueri	WBR300	HAW CPC 6032	PER	UNKNOWN	UNKNOWN	5	0.004	0.001	0.003	0.01	0.809	0.002	0.004	0.009	0.002	0.002	0.135	0.009	0.003	0.001	0.002	0.004
WBR	weberbaueri	WBR254	OCH 5061	PER	UNKNOWN	UNKNOWN	5	0.01	0.002	0.004	0.005	0.923	0.007	0.001	0.002	0.009	0.002	0.003	0.004	0.004	0.003	0.012	0.012
WBR	weberbaueri	SPEC253	GLK 159. 1	PER	D. Arequipa	UNKNOWN	5	0.006	0.001	0.331	0.03	0.566	0.003	0.003	0.026	0.003	0.001	0.009	0.003	0.002	0.002	0.008	0.005
CMM	commersonii	CMM578	OKC 7254	ARG	P. Entre Rios	D. Gualeguaychu	6	0.001	0.001	0.005	0.001	0.005	0.921	0.009	0.007	0.003	0.001	0.003	0.011	0.015	0.004	0.005	0.009
CMM	commersonii	CMM577	OKA 6180	ARG	P. Buenos Aires	D. Balcarce	6	0.001	0.001	0.003	0.001	0.001	0.968	0.002	0.003	0.003	0.001	0.002	0.003	0.003	0.002	0.002	0.002
CMM	commersonii	CMM576	OKA 5138	ARG	P. Buenos Aires	D. General PueyrredOn	6	0.001	0.001	0.001	0.001	0.001	0.973	0.005	0.001	0.001	0.001	0.002	0.002	0.001	0.001	0.006	0.002
CMM	commersonii	CMM575	OKA 4584	ARG	P. Buenos Aires	D. Balcarce	6	0.001	0.001	0.002	0.002	0.001	0.981	0.001	0.001	0.001	0.001	0.001	0.001	0.001	0.001	0.001	0.002
CMM	commersonii	CMM265	MDC 2 x MDC 3	BRA	UNKNOWN	UNKNOWN	6	0.002	0.001	0.003	0.002	0.007	0.922	0.005	0.015	0.002	0.002	0.003	0.023	0.004	0.004	0.003	0.003
CMM	commersonii	CMM1039	HAW 184 x 159	ARG?	UNKNOWN	UNKNOWN	6	0.001	0.001	0.019	0.003	0.003	0.938	0.001	0.001	0.002	0.001	0.003	0.002	0.008	0.006	0.002	0.009
CMM	commersonii	CMM1028	HAW 184 x 185	UNKNOWN	UNKNOWN	UNKNOWN	6	0.001	0.001	0.001	0.001	0.001	0.98	0.002	0.003	0.001	0.001	0.001	0.001	0.001	0.001	0.001	0.002
CMM	commersonii	CMM1027	HAW 195	ARG?	UNKNOWN	UNKNOWN	6	0.001	0.001	0.002	0.053	0.002	0.913	0.001	0.001	0.002	0.002	0.003	0.003	0.003	0.004	0.003	0.005
CMM	commersonii	CMM1019	OKA 5107 x 5075	ARG	UNKNOWN	UNKNOWN	6	0.001	0.001	0.008	0.001	0.001	0.972	0.001	0.001	0.001	0.001	0.001	0.002	0.003	0.003	0.001	0.003
CMM	commersonii	CMM1017	HOF BALC 71365	ARG	UNKNOWN	UNKNOWN	6	0.002	0.001	0.005	0.007	0.001	0.965	0.002	0.001	0.001	0.001	0.004	0.002	0.004	0.001	0.001	0.003
CMM	commersonii commersonii	CMM1050	OKA 5258b	ARG	P. Buenos Aires	D. Tandil	6	0.001	0.001	0.001	0.004	0.001	0.981	0.001	0.002	0.001	0.001	0.001	0.001	0.001	0.001	0.001	0.001
CMM	commersonii commersonii	CMM1018	OKA 4583	ARG	P. Buenos Aires	D. Balcarce	6	0.001	0.001	0.001	0.002	0.001	0.984	0.001	0.001	0.001	0.001	0.001	0.001	0.001	0.001	0.001	0.001
MLM	commersonii malmeanum	MLM1058	OKA 7313	ARG	P. Entre Rios	D. Parana	6	0.001	0.001	0.001	0.001	0.001	0.983	0.001	0.002	0.001	0.001	0.001	0.001	0.002	0.001	0.001	0.002
MLM	commersonii malmeanum	MLM1045	OKA 7292	ARG	P. Entre Rios	D. Feliciano	6	0.001	0.001	0.003	0.002	0.001	0.976	0.003	0.002	0.002	0.001	0.001	0.002	0.001	0.002	0.002	0.001
MLM	commersonii malmeanum	MLM1038	OKA 7281	ARG	P. Corrientes	UNKNOWN	6	0.001	0.001	0.002	0.001	0.002	0.981	0.001	0.002	0.001	0.001	0.001	0.001	0.001	0.001	0.001	0.001
MLM	commersonii malmeanum	MLM581	OKA 7270	ARG	P. Corrientes	D. Monte Caseros	6	0.001	0.023	0.002	0.001	0.012	0.854	0.033	0.002	0.002	0.041	0.001	0.007	0.001	0.003	0.015	0.001
MLM	commersonii malmeanum	MLM580	OKA 5071	ARG	P. Corrientes	D. Mercedes	6	0.001	0.001	0.002	0.001	0.001	0.981	0.002	0.002	0.001	0.001	0.001	0.001	0.001	0.001	0.001	0.001
MLM	commersonii malmeanum	MLM266	CPC BPC 825	UNKNOWN	UNKNOWN	UNKNOWN	6	0.003	0.001	0.005	0.003	0.004	0.935	0.008	0.022	0.001	0.003	0.004	0.003	0.001	0.002	0.003	0.002
MLM	commersonii malmeanum	MLM139	BRU 18	PRY	D. Boqueron	d. Pedro P. Pena	6	0.001	0.007	0.001	0.001	0.002	0.976	0.001	0.002	0.001	0.001	0.001	0.001	0.001	0.001	0.001	0.002
ABZ	albornozii	ABZ466	OCHS 11007	ECU	P. Loja	C. Loja	7	0.001	0.001	0.003	0.003	0.002	0.006	0.968	0.002	0.002	0.002	0.001	0.002	0.003	0.002	0.001	0.002
ABZ	albornozii	ABZ2	SCLp 5033	ECU	P. Loja	D. Catamayo	7	0.001	0.001	0.004	0.006	0.005	0.004	0.95	0.003	0.004	0.004	0.001	0.004	0.006	0.003	0.001	0.005
ABZ	albornozii	ABZ103	SCLp 5032	ECU	P. Loja	D. Catamayo	7	0.001	0.001	0.002	0.002	0.002	0.003	0.97	0.002	0.001	0.001	0.001	0.003	0.006	0.001	0.002	0.003
ABZ	albornozii	ABZ102	SCLp 5030	ECU	P. Loja	D. Catamayo	7	0.001	0.001	0.003	0.005	0.002	0.005	0.96	0.002	0.002	0.001	0.001	0.003	0.005	0.002	0.001	0.004
ACP	ancophilum	ACP304	OCH 12086	PER	D. Ancash	P. Yungay	7	0.002	0.001	0.001	0.001	0.014	0.001	0.922	0.013	0.001	0.002	0.004	0.005	0.01	0.001	0.003	0.018
ACS	acroscopicum	ACS100	OCH S- 86	PER	D. Arequipa	P. Cotahuasi	7	0.008	0.001	0.002	0.002	0.002	0.003	0.946	0.012	0.002	0.002	0.002	0.003	0.002	0.004	0.004	0.005
AGU	augustii	AGU305	OCHS 12596	PER	D. Ancash	P. Huaraz	7	0.015	0.001	0.001	0.002	0.002	0.001	0.927	0.011	0.002	0.006	0.01	0.002	0.002	0.003	0.013	0.003
CHN	chancayense	CHN553	OCHS 11250	PER	D. Lima	P. Chancay	7	0.001	0.001	0.001	0.001	0.001	0.001	0.981	0.002	0.001	0.001	0.001	0.001	0.001	0.002	0.001	0.001
CHN	chancayense	CHN552	EBS 2807	PER	D. Lima	UNKNOWN	7	0.001	0.001	0.005	0.012	0.002	0.002	0.962	0.002	0.002	0.001	0.001	0.002	0.002	0.002	0.002	0.002
CHN	chancayense	CHN1	OCHS 11251	PER	D. Lima	P. Chancay	7	0.001	0.003	0.001	0.001	0.001	0.003	0.978	0.001	0.001	0.001	0.001	0.002	0.001	0.003	0.001	0.001
CHV	chavinense	CHV11	OCH 12072	PER	D. Ancash	P. Huari	7	0.001	0.001	0.003	0.005	0.004	0.008	0.904	0.013	0.004	0.036	0.007	0.003	0.003	0.002	0.004	0.004
DCM	dolichocremastrum	DCM308	OCH 12083a	PER	D. Ancash	P. Huari	7	0.001	0.002	0.004	0.004	0.002	0.002	0.932	0.014	0.004	0.023	0.006	0.002	0.001	0.002	0.001	0.002
DCM	dolichocremastrum	DCM149	OCH 13013	PER	D. Ancash	P. Huari	7	0.004	0.001	0.004	0.008	0.002	0.002	0.925	0.004	0.003	0.031	0.004	0.002	0.002	0.002	0.001	0.003
DCM	dolichocremastrum	DCM148	OCH 12074	PER	D. Ancash	P. Antonio Raymondi	7	0.002	0.006	0.001	0.001	0.007	0.002	0.866	0.009	0.001	0.083	0.004	0.002	0.001	0.001	0.001	0.012
DCM	dolichocremastrum	DCM147	OCH 12071	PER	D. Ancash	P. Huari	7	0.001	0.001	0.002	0.006	0.006	0.001	0.896	0.002	0.003	0.06	0.008	0.002	0.004	0.002	0.002	0.004
HCR	hypacrarthrum	HCR311	OCH 11692	PER	D. Ancash	P. Aija	7	0.017	0.003	0.001	0.002	0.002	0.003	0.948	0.004	0.003	0.001	0.003	0.002	0.002	0.002	0.008	0.001
IMT	immite	IMT64	OCH S- 56	PER	D. Ancash	P. Cerro Jutcapampa	7	0.003	0.001	0.001	0.002	0.002	0.003	0.968	0.003	0.002	0.001	0.002	0.003	0.002	0.002	0.004	0.002
IMT	immite	IMT63	OCH 13346	PER	D. La Libertad	P. Otuzco	7	0.001	0.001	0.001	0.002	0.001	0.003	0.954	0.002	0.002	0.001	0.002	0.007	0.002	0.003	0.002	0.016
IMT	immite	IMT172	OCH S- 53	PER	D. Ancash	P. Uahpa-cotu	7	0.003	0.001	0.004	0.002	0.002	0.005	0.917	0.003	0.002	0.001	0.003	0.04	0.002	0.005	0.005	0.004
MCQ	mochiquense	MCQ719	OCH SCHICK 138	PER	UNKNOWN	UNKNOWN	7	0.005	0.001	0.002	0.002	0.002	0.002	0.968	0.002	0.001	0.001	0.002	0.001	0.001	0.002	0.004	0.002
MCQ	mochiquense	MCQ718	OCH 1822	PER	D. La Libertad	P. Trujillo	7	0.002	0.002	0.001	0.001	0.001	0.002	0.981	0.001	0.001	0.001	0.001	0.001	0.001	0.002	0.001	0.001
MCQ	mochiquense	MCQ717	K 11273 x 18129	PER	UNKNOWN	UNKNOWN	7	0.001	0.001	0.001	0.001	0.001	0.002	0.983	0.001	0.001	0.001	0.001	0.001	0.001	0.001	0.001	0.001
MCQ	mochiquense	MCQ716	EBS 2764	PER	D. La Libertad	P. Viru	7	0.002	0.001	0.002	0.001	0.002	0.002	0.977	0.001	0.001	0.001	0.002	0.001	0.001	0.001	0.003	0.002
NCD	neocardenasii	NCD734	HHA 6496	BOL	D. Santa Cruz	P. Valle Grande	7	0.002	0.001	0.003	0.002	0.003	0.002	0.618	0.184	0.029	0.078	0.057	0.002	0.002	0.009	0.006	0.003
NCD	neocardenasii	NCD193	SL 32084.1	BOL	D. Santa Cruz	P. Valle Grande	7	0.002	0.002	0.003	0.002	0.003	0.002	0.552	0.215	0.016	0.152	0.022	0.004	0.002	0.011	0.007	0.004
SCB	scabrifolium	SCB37	OCH S- 60	PER	D. Huanuco	P. Llata	7	0.002	0.003	0.002	0.001	0.017	0.001	0.677	0.274	0.002	0.002	0.007	0.003	0.001	0.003	0.002	0.003
SPEC205	unknown species	SPEC205	HAW 2443	PER	D. Piura	UNKNOWN	7	0.002	0.006	0.005	0.001	0.029	0.003	0.724	0.007	0.002	0.155	0.044	0.009	0.003	0.003	0.002	0.007
SPEC310	unknown species	SPEC310	OCH 11699	PER	D. Ancash	P. Aija	7	0.001	0.015	0.001	0.003	0.004	0.004	0.897	0.044	0.002	0.005	0.003	0.003	0.003	0.005	0.005	0.004
SPEC6	unknown species	SPEC6	OCH 13009	PER	D. Ancash	P. Sihuas	7	0.01	0.001	0.002	0.002	0.027	0.005	0.886	0.003	0.015	0.001	0.029	0.003	0.002	0.006	0.004	0.006
VIO	violaceimarmoratum	VIO925	HHA 6678	BOL	D. Cochabamba	P. Chapare	7	0.013	0.001	0.002	0.008	0.266	0.004	0.325	0.194	0.004	0.003	0.116	0.022	0.004	0.013	0.017	0.008
HCB	huancabambense	HCB354	OCH 21	PER	UNKNOWN	UNKNOWN	8	0.001	0.001	0.001	0.001	0.002	0.001	0.003	0.979	0.003	0.001	0.002	0.001	0.001	0.002	0.001	0.001
HCB	huancabambense	HCB353	HUA 966	PER	D. Piura	P. Huancabamba	8	0.001	0.001	0.001	0.001	0.001	0.001	0.003	0.972	0.01	0.001	0.002	0.001	0.002	0.001	0.001	0.002
HCB	huancabambense	HCB18	OCH S- 49	PER	UNKNOWN	UNKNOWN	8	0.001	0.001	0.001	0.001	0.002	0.002	0.035	0.934	0.001	0.014	0.002	0.001	0.001	0.001	0.001	0.002
HCB	huancabambense	HCB170	GLK 155. 1	PER	UNKNOWN	UNKNOWN	8	0.001	0.001	0.001	0.001	0.002	0.001	0.003	0.975	0.002	0.003	0.002	0.001	0.001	0.001	0.001	0.002
SGR	sogarandinum	SGR814	OCH 1440	PER	D. La Libertad	P. Santiago de Chuco	8	0.004	0.016	0.003	0.002	0.012	0.004	0.03	0.696	0.003	0.068	0.026	0.032	0.006	0.014	0.078	0.007
SGR	sogarandinum	SGR316	OCH 13336	PER	D. La Libertad	P. Pataz	8	0.002	0	0.001	0.001	0.002	0.001	0.002	0.981	0.001	0.001	0.001	0.001	0.001	0.001	0.001	0.001
SGR	sogarandinum	SGR315	OCH 13006	PER	D. Ancash	P. Sihuas	8	0.001	0.001	0.001	0.003	0.001	0.001	0.011	0.969	0.002	0.002	0.002	0.001	0.001	0.001	0.001	0.001
SGR	sogarandinum	SGR215	OCH S- 54	PER	D. Ancash	P. Acrana	8	0.009	0.001	0.002	0.002	0.003	0.003	0.003	0.948	0.002	0.019	0.002	0.001	0.002	0.002	0.001	0.001
VIO	violaceimarmoratum	VIO926	OCHS 11901	BOL	D. La Paz	P. Saavedra	8	0.104	0.001	0.013	0.002	0.092	0.266	0.086	0.308	0.004	0.024	0.038	0.037	0.006	0.002	0.01	0.007
BAL	vernei ballsii	BAL908	OKA 4477	ARG	P. Salta	D. Oran	9	0.002	0.002	0.013	0.021	0.001	0.006	0.017	0.002	0.888	0.001	0.002	0.014	0.004	0.004	0.015	0.009
BAL	vernei ballsii	BAL907	OKA 4367	ARG	P. Jujuy	D. Tilcara	9	0.002	0.003	0.003	0.002	0.002	0.002	0.004	0.002	0.863	0.002	0.002	0.012	0.003	0.008	0.088	0.002
BAL	vernei ballsii	BAL906	OKA 4366	ARG	P. Jujuy	D. Tilcara	9	0.001	0.001	0.008	0.001	0.001	0.007	0.005	0.002	0.965	0.001	0.001	0.001	0.001	0.002	0.001	0.002
HAN	hannemanii	HAN633	OKA 4481 x 4374	ARG	UNKNOWN	UNKNOWN	9	0.018	0.001	0.002	0.002	0.001	0.002	0.002	0.001	0.958	0.001	0.001	0.002	0.002	0.002	0.001	0.004
HAN	hannemanii	HAN632	OKA 4407 x 4481	ARG	P. Jujuy	D. Tilcara	9	0.002	0.001	0.001	0.002	0.003	0.003	0.005	0.024	0.938	0.001	0.002	0.002	0.005	0.003	0.003	0.004
HAN	hannemanii	HAN631	OKA 4365 x 4372	ARG	P. Jujuy	D. Tilcara	9	0.003	0.001	0.001	0.001	0.002	0.003	0.004	0.005	0.968	0.001	0.002	0.002	0.001	0.001	0.001	0.003
HAN	hannemanii	HAN630	OKA 4383a	ARG	P. Jujuy	D. Tilcara	9	0.002	0.001	0.001	0.001	0.001	0.002	0.001	0.002	0.98	0.001	0.001	0.001	0.001	0.001	0.001	0.001
HAN	hannemanii	HAN629	OKA 4374	ARG	P. Jujuy	D. Tilcara	9	0.003	0.001	0.002	0.001	0.001	0.001	0.002	0.003	0.975	0.001	0.002	0.002	0.002	0.002	0.002	0.002
HAN	hannemanii	HAN628	OKA 4372	ARG	P. Jujuy	D. Tilcara	9	0.003	0.001	0.002	0.002	0.009	0.002	0.003	0.01	0.95	0.002	0.001	0.004	0.002	0.002	0.002	0.003
SPG	spegazzinii	SPG822	BRU 46	ARG	UNKNOWN	UNKNOWN	9	0.002	0.002	0.157	0.033	0.004	0.159	0.004	0.003	0.276	0.001	0.021	0.161	0.127	0.01	0.018	0.022
VNT	venturii	VRN895	HAW 876	ARG	UNKNOWN	UNKNOWN	9	0.002	0.003	0.064	0.008	0.002	0.003	0.001	0.003	0.581	0.001	0.02	0.015	0.242	0.014	0.005	0.035
VRG	virgultorum	HAN252	GLK 112. 1	BOL	UNKNOWN	UNKNOWN	9	0.001	0.001	0.003	0.002	0.001	0.003	0.002	0.004	0.965	0.001	0.003	0.006	0.004	0.002	0.001	0.002
VRN	vernei	VRN986	EBS 180	ARG	P. Tucuman	UNKNOWN	9	0.001	0.001	0.016	0.01	0.001	0.019	0.001	0.003	0.841	0.001	0.002	0.005	0.076	0.006	0.003	0.014
VRN	vernei	VRN985	OKA 7614	ARG	P. Jujuy	D. Tilcara	9	0.002	0.001	0.003	0.001	0.001	0.001	0.001	0.002	0.979	0.002	0.001	0.001	0.001	0.001	0.002	0.001
VRN	vernei	VRN984	OKA 7502	ARG	P. Salta	D. Chicoana	9	0.001	0.002	0.002	0.002	0.003	0.098	0.003	0.003	0.674	0.001	0.002	0.158	0.042	0.002	0.002	0.005
VRN	vernei	VRN983	OKA 5923	ARG	P. Salta	D. Santa Victoria	9	0.002	0.002	0.002	0.007	0.002	0.002	0.002	0.002	0.947	0.001	0.003	0.003	0.005	0.007	0.002	0.011
VRN	vernei	VRN982	OKA 5855	ARG	P. Salta	D. Santa Victoria	9	0.001	0.001	0.008	0.003	0.003	0.001	0.002	0.004	0.798	0.008	0.002	0.001	0.011	0.005	0.002	0.15
VRN	vernei	VRN981	OKA 5702	ARG	P. Tucuman	D. Tafi	9	0.003	0.001	0.014	0.011	0.003	0.005	0.004	0.003	0.842	0.001	0.008	0.008	0.056	0.006	0.007	0.028
VRN	vernei	VRN980	HHR 3505	ARG	P. Tucuman	D. Tafi	9	0.001	0.002	0.005	0.046	0.001	0.003	0.012	0.003	0.724	0.001	0.003	0.007	0.149	0.01	0.007	0.025
VRN	vernei	VRN979	WAC 4070	ARG	UNKNOWN	UNKNOWN	9	0.001	0.001	0.002	0.002	0.002	0.003	0.001	0.002	0.974	0.001	0.001	0.002	0.002	0.003	0.001	0.002
VRN	vernei	VRN904	OKA 7617	ARG	P. Jujuy	D. Tilcara	9	0.001	0.014	0.002	0.004	0.001	0.002	0.002	0.002	0.962	0.001	0.002	0.001	0.001	0.001	0.002	0.002
VRN	vernei	VRN902	OKA 5917	ARG	P. Salta	D. Santa Victoria	9	0.002	0.001	0.003	0.003	0.003	0.007	0.001	0.002	0.926	0.001	0.002	0.003	0.002	0.015	0.024	0.005
VRN	vernei	VRN901	HOHH 6088 x 6032	ARG	UNKNOWN	UNKNOWN	9	0.003	0.001	0.008	0.006	0.001	0.002	0.001	0.001	0.948	0.001	0.002	0.003	0.003	0.013	0.004	0.002
VRN	vernei	VRN900	HOHH 6031 x 6088	ARG	UNKNOWN	UNKNOWN	9	0.001	0.001	0.007	0.003	0.001	0.002	0.001	0.001	0.964	0.001	0.001	0.005	0.003	0.004	0.002	0.003
VRN	vernei	VRN899	HOHH 6089	ARG	P. Tucuman	D. Tafi	9	0.018	0.001	0.003	0.002	0.006	0.002	0.013	0.003	0.877	0.001	0.012	0.007	0.024	0.024	0.002	0.005
VRN	vernei	VRN898	HOHH 6088	ARG	P. Tucuman	D. Tafi	9	0.002	0.001	0.003	0.004	0.001	0.004	0.001	0.001	0.955	0.002	0.002	0.003	0.005	0.009	0.002	0.003
VRN	vernei	VRN897	HOHH 6030	ARG	P. Salta	D. Chicoana	9	0.001	0.001	0.003	0.002	0.001	0.002	0.002	0.001	0.962	0.001	0.001	0.003	0.004	0.007	0.005	0.004
ABN	abancayense	ABN423	OCH 7728 ?	PER	UNKNOWN	UNKNOWN	10	0.002	0	0.001	0.001	0.002	0.002	0.001	0.001	0.001	0.977	0.003	0.001	0.001	0.001	0.001	0.002
ACH	achacachense	ACH99	RWH 3	BOL	UNKNOWN	UNKNOWN	10	0.013	0.033	0.013	0.005	0.025	0.007	0.092	0.1	0.074	0.531	0.005	0.012	0.037	0.026	0.002	0.026
AMB	ambosinum	AMB467	OCH PI 458405	PER	D. La Libertad	P. Tayabamba	10	0.004	0.001	0.002	0.003	0.002	0.004	0.014	0.006	0.003	0.944	0.003	0.003	0.001	0.003	0.003	0.003
AMB	ambosinum	AMB105	UGN 4297	PER	D. Cusco	UNKNOWN	10	0.002	0.002	0.013	0.001	0.003	0.002	0.002	0.001	0.002	0.905	0.014	0.01	0.005	0.027	0.004	0.007
AMB	ambosinum	AMB104	OCH S- 59	PER	D. Ancash	P. Yana-Cocha	10	0.004	0.002	0.003	0.002	0.001	0.004	0.001	0.002	0.004	0.768	0.004	0.007	0.005	0.172	0.018	0.004
AML	amabile	AML3	OCH S- 34	PER	D. Cusco	P. Urubamba	10	0.002	0.001	0.005	0.005	0.002	0.002	0.022	0.003	0.003	0.942	0.002	0.002	0.002	0.002	0.005	0.002
AMY	amayanum	AMY303	OCHS 16265	PER	D. Huancavelica	UNKNOWN	10	0.001	0.001	0.002	0.004	0.166	0.003	0.037	0.111	0.003	0.655	0.003	0.003	0.002	0.003	0.002	0.003
AMY	amayanum	AMY302	OCHS 16263	PER	D. Huancavelica	UNKNOWN	10	0.001	0.002	0.006	0.007	0.006	0.007	0.003	0.109	0.064	0.766	0.002	0.002	0.009	0.005	0.002	0.009
AYM	aymaraesense	AYM5	SS 7257	PER	Apurimac	UNKNOWN	10	0.001	0.004	0.003	0.005	0.033	0.008	0.002	0.004	0.003	0.914	0.002	0.004	0.002	0.003	0.006	0.006
BUK	bukasovii	BUK971	HHCH 5229	PER	D. Apurimac	P. Andahuaylas	10	0.006	0.002	0.011	0.003	0.028	0.009	0.006	0.013	0.03	0.718	0.098	0.005	0.014	0.015	0.022	0.022
BUK	bukasovii	BUK955	HHCH 5225	PER	D. Apurimac	P. Andahuaylas	10	0.002	0.011	0.006	0.002	0.002	0.003	0.001	0.001	0.016	0.928	0.005	0.002	0.005	0.002	0.005	0.011
BUK	bukasovii	BUK514	OCH S- 64	PER	D. Ayacucho	P. Pacaicara	10	0.002	0.002	0.009	0.014	0.126	0.026	0.006	0.012	0.006	0.765	0.006	0.009	0.004	0.003	0.003	0.007
BUK	bukasovii	BUK512	HHCH 5230	PER	D. Ayacucho	P. Cangallo	10	0.008	0.002	0.004	0.002	0.042	0.117	0.011	0.041	0.003	0.719	0.011	0.003	0.014	0.004	0.014	0.005
BUK	bukasovii	BUK511	HHCH 5220	PER	D. Apurimac	P. Andahuaylas	10	0.002	0.003	0.003	0.001	0.003	0.004	0.003	0.003	0.004	0.899	0.008	0.01	0.016	0.019	0.007	0.015
BUK	bukasovii	BUK328	OCH WAC 3342	PER	UNKNOWN	UNKNOWN	10	0.004	0.004	0.003	0.008	0.01	0.008	0.003	0.006	0.005	0.925	0.002	0.006	0.002	0.008	0.004	0.004
CAN	canasense	CAN953	COR P 223	PER	D. Cusco	P. Fort Pucara	10	0.004	0.001	0.038	0.018	0.005	0.002	0.008	0.002	0.002	0.837	0.014	0.017	0.022	0.006	0.005	0.02
CAN	canasense	CAN952	ASL 6199	PER	UNKNOWN	UNKNOWN	10	0.002	0.001	0.001	0.001	0.002	0.001	0.001	0.002	0.001	0.981	0.001	0.001	0.001	0.001	0.001	0.001
CAN	canasense	CAN529	ROR 795	PER	D. Cusco	P. Cusco	10	0.001	0.003	0.003	0.005	0.045	0.002	0.004	0.002	0.001	0.913	0.002	0.008	0.001	0.001	0.003	0.006
CAN	canasense	CAN528	HHCH 5233	PER	D. Ayacucho	P. Cangallo	10	0.002	0.001	0.001	0.001	0.002	0.002	0.003	0.002	0.001	0.979	0.001	0.001	0.001	0.001	0.001	0.001
CAN	canasense	CAN527	HHCH 5107	PER	D. Cusco	UNKNOWN	10	0.003	0.001	0.004	0.004	0.157	0.023	0.032	0.019	0.014	0.705	0.006	0.003	0.002	0.003	0.02	0.005
CAN	canasense	CAN526	HHCH 5064a	PER	D. Puno	P. Puno	10	0.001	0.001	0.001	0.002	0.002	0.002	0.002	0.01	0.002	0.969	0.002	0.001	0.001	0.001	0.002	0.001
CAN	canasense	CAN260	PEH 1527	PER	D. Cusco	P. Calca	10	0.005	0.001	0.002	0.003	0.002	0.004	0.007	0.004	0.005	0.926	0.003	0.012	0.011	0.003	0.006	0.005
CHI	chillonanum	CHI12	SS 7239	PER	Apurimac	UNKNOWN	10	0.001	0.001	0.001	0.001	0.001	0.001	0.001	0.001	0.001	0.986	0.001	0.001	0.001	0.001	0.001	0.001
CND	candolleanum	CND532	VSOA 75	BOL	D. La Paz	P. Camacho	10	0.001	0.003	0.003	0.002	0.003	0.002	0.005	0.005	0.004	0.956	0.003	0.001	0.002	0.002	0.005	0.004
CND	candolleanum	CND531	VSOA 68	BOL	D. La Paz	P. Larecaja	10	0.002	0.001	0.006	0.004	0.005	0.002	0.019	0.009	0.004	0.9	0.024	0.014	0.002	0.004	0.002	0.002
CND	candolleanum	CND530	OCHS 11897	BOL	D. La Paz	P. Camacho	10	0.002	0.001	0.004	0.002	0.006	0.002	0.021	0.004	0.013	0.91	0.006	0.003	0.013	0.004	0.002	0.008
COP	coelestipetalum	COP572	ROR 893	PER	D. Cusco	P. Urubamba	10	0.005	0.001	0.005	0.001	0.002	0.002	0.001	0.002	0.001	0.974	0.001	0.001	0.001	0.001	0.002	0.001
COP	coelestipetalum	COP307	OCH 14342	PER	D. Apurimac	P. Abancay	10	0.001	0.001	0.001	0.001	0.004	0.002	0.018	0.007	0.023	0.928	0.004	0.003	0.001	0.002	0.001	0.002
COP	coelestipetalum	COP306	OCH 13716	PER	D. Cusco	P. Anta	10	0.001	0.01	0.007	0.006	0.003	0.001	0.002	0.001	0.001	0.949	0.001	0.002	0.002	0.006	0.005	0.003
COP	coelestipetalum	COP135	OCH 13674	PER	D. Apurimac	P. Cotabambas	10	0.002	0.001	0.001	0.001	0.001	0.002	0.002	0.001	0.002	0.974	0.002	0.002	0.001	0.001	0.004	0.002
COP	coelestipetalum	COP134	OCH 7728	PER	D. Apurimac	UNKNOWN	10	0.002	0.001	0.001	0.001	0.005	0.001	0.002	0.001	0.001	0.977	0.002	0.001	0.001	0.001	0.002	0.002
HRO	huarochiriense	HRO309	OCH 11335	PER	D. Lima	P. Huarochiri	10	0.016	0.001	0.006	0.002	0.002	0.011	0.019	0.04	0.015	0.799	0.003	0.015	0.003	0.004	0.056	0.009
LMB	limbaniense	LMB686	OCH 5123	PER	UNKNOWN	UNKNOWN	10	0.001	0.007	0.001	0.002	0.001	0.002	0.002	0.001	0.001	0.968	0.001	0.001	0.001	0.002	0.006	0.001
MLT	multidissectum	MLT732	ROR 1020	PER	D. Junin	P. Huancayo	10	0.004	0.001	0.003	0.002	0.024	0.002	0.004	0.005	0.003	0.907	0.009	0.015	0.004	0.004	0.003	0.009
MLT	multidissectum	MLT731	ROR 989	PER	D. Junin	P. Huancayo	10	0.009	0.001	0.004	0.005	0.009	0.005	0.001	0.01	0.004	0.931	0.003	0.002	0.003	0.001	0.002	0.01
MLT	multidissectum	MLT730	ROR 591	UNKNOWN	UNKNOWN	UNKNOWN	10	0.002	0.002	0.002	0.002	0.132	0.001	0.002	0.008	0.007	0.476	0.004	0.003	0.014	0.004	0.005	0.337
MLT	multidissectum	MLT729	PEH 1583	PER	D. Cusco	P. Canchis	10	0.009	0.003	0.093	0.011	0.03	0.008	0.135	0.086	0.013	0.522	0.005	0.006	0.008	0.02	0.044	0.008
MLT	multidissectum	MLT728	PEH 1407	PER	D. Ayacucho	P. Cangallo	10	0.003	0.003	0.004	0.002	0.382	0.003	0.005	0.047	0.002	0.525	0.005	0.003	0.003	0.001	0.005	0.007
MLT	multidissectum	MLT727	PEH 1340	PER	D. Junin	P. Tarma	10	0.002	0.004	0.032	0.011	0.128	0.003	0.011	0.009	0.004	0.746	0.002	0.003	0.003	0.002	0.002	0.039
MLT	multidissectum	MLT725	HHCH 5088	PER	D. Cusco	UNKNOWN	10	0.017	0.003	0.017	0.01	0.027	0.016	0.138	0.12	0.02	0.579	0.014	0.013	0.005	0.006	0.007	0.008
MLT	multidissectum	MLT724	HAW 2469	PER	D. Cusco	P. Cusco	10	0.068	0.002	0.044	0.018	0.011	0.003	0.064	0.212	0.013	0.492	0.028	0.006	0.003	0.005	0.024	0.007
MLT	multidissectum	MLT723	HAW 96	PER	UNKNOWN	UNKNOWN	10	0.002	0.002	0.007	0.002	0.003	0.002	0.032	0.021	0.003	0.777	0.011	0.007	0.029	0.072	0.02	0.01
MLT	multidissectum	MLT722	EBS 2420	PER	UNKNOWN	UNKNOWN	10	0.004	0.001	0.004	0.004	0.008	0.092	0.003	0.013	0.009	0.842	0.003	0.003	0.004	0.002	0.003	0.004
MLT	multidissectum	MLT363	PEH 1366	PER	D. Junin	P. Huancayo	10	0.005	0.005	0.023	0.019	0.056	0.045	0.022	0.031	0.01	0.712	0.012	0.008	0.007	0.021	0.004	0.019
MRN	marinasense	MRN77	SS 7209	PER	Cuzco	UNKNOWN	10	0.001	0.001	0.001	0.004	0.002	0.008	0.006	0.004	0.003	0.958	0.002	0.002	0.001	0.002	0.003	0.002
MRN	marinasense	MRN690	ROR 779	PER	D. Cusco	P. Cusco	10	0.001	0.001	0.003	0.001	0.002	0.002	0.001	0.001	0.003	0.971	0.007	0.002	0.001	0.001	0.001	0.002
MRN	marinasense	MRN277	HAW 2474	PER	UNKNOWN	UNKNOWN	10	0.006	0	0.002	0.001	0.002	0.003	0.002	0.001	0.002	0.973	0.002	0.001	0.001	0.001	0.001	0.002
MRN	marinasense	MRN182	OCH S- 14	PER	D. Cusco	P. Urubamba	10	0.003	0.002	0.003	0.001	0.001	0.002	0.002	0.001	0.004	0.958	0.001	0.004	0.004	0.004	0.004	0.005
MRN	marinasense	MRN181	OCH 13619	PER	D. Cusco	P. Quispicanchis	10	0.057	0.001	0.002	0.004	0.003	0.003	0.001	0.002	0.003	0.913	0.001	0.002	0.002	0.001	0.005	0.002
MTP	multiinterruptum	MTP190	OCH S- 27	PER	D. Ancash	P. Huamanwilca	10	0.002	0.016	0.004	0.01	0.002	0.004	0.002	0.004	0.009	0.446	0.005	0.006	0.007	0.286	0.074	0.123
ORP	orophilum	ORP84	OCH 13015	PER	D. Ancash	P. Yungay	10	0.002	0.001	0.001	0.001	0.003	0.001	0.005	0.003	0.002	0.974	0.002	0.001	0.001	0.001	0.001	0.001
ORP	orophilum	ORP83	OCH 12080	PER	D. Ancash	P. Huari	10	0.002	0.001	0.001	0.001	0.001	0.001	0.004	0.005	0.001	0.977	0.001	0.001	0.001	0.001	0.001	0.001
ORP	orophilum	ORP756	OCHS 11869	PER	D. Junin	P. Huancayo	10	0.002	0.004	0.011	0.009	0.02	0.009	0.008	0.18	0.002	0.694	0.008	0.009	0.01	0.002	0.025	0.007
ORP	orophilum	ORP29	OCH 13020	PER	D. Ancash	P. Sihuas	10	0.002	0	0.001	0.001	0.001	0.001	0.001	0.001	0.001	0.985	0.001	0.001	0.001	0.001	0.001	0.001
ORP	orophilum	ORP196	OCH 12082	PER	D. Ancash	P. Huari	10	0.004	0.001	0.002	0.002	0.002	0.002	0.008	0.005	0.002	0.961	0.002	0.002	0.002	0.002	0.002	0.002
PAM	pampasense	PAM764	ROR 969	PER	D. Ayacucho	P. Cangallo	10	0.008	0.001	0.006	0.004	0.095	0.028	0.004	0.007	0.005	0.792	0.015	0.007	0.008	0.004	0.007	0.009
PAM	pampasense	PAM763	ROR 966	PER	D. Ayacucho	P. Ayacucho	10	0.005	0.002	0.003	0.002	0.264	0.004	0.004	0.017	0.002	0.57	0.007	0.004	0.002	0.007	0.103	0.003
PAM	pampasense	PAM762	GLK 106. 9	PER	UNKNOWN	UNKNOWN	10	0.013	0.001	0.003	0.003	0.012	0.005	0.002	0.002	0.003	0.887	0.025	0.005	0.002	0.023	0.003	0.009
PAM	pampasense	PAM288	PEH 1420	PER	D. Ayacucho	P. Cangallo	10	0.017	0.001	0.007	0.002	0.073	0.048	0.006	0.029	0.004	0.706	0.044	0.004	0.002	0.007	0.048	0.003
SCR	sucrense	SCR847	HAM 131	BOL	D. Chuquisaca	P. Yamparaez	10	0.038	0.001	0.002	0.003	0.002	0.004	0.002	0.002	0.003	0.768	0.002	0.007	0.017	0.004	0.008	0.139
SOU	soukupii	SOU815	OCH 2032 x BLS (6667 x 6668)	PER	UNKNOWN	UNKNOWN	10	0.002	0.001	0.001	0.002	0.003	0.002	0.003	0.001	0.003	0.694	0.003	0.003	0.004	0.001	0.005	0.272
SPEC184	unknown species	SPEC184	OCH 11987	BOL	D. Tarija	P. Aviles	10	0.005	0.001	0.015	0.002	0.004	0.002	0.004	0.001	0.004	0.762	0.022	0.022	0.013	0.01	0.116	0.017
SPEC210	unknown species	SPEC210	HHCH 5211	PER	D. Apurimac	P. Abancay	10	0.018	0.001	0.001	0.003	0.009	0.006	0.004	0.006	0.005	0.909	0.004	0.013	0.004	0.004	0.01	0.004
SPEC211	unknown species	SPEC211	OCH 52	PER	UNKNOWN	UNKNOWN	10	0.066	0.001	0.005	0.004	0.004	0.007	0.002	0.001	0.003	0.596	0.037	0.003	0.005	0.002	0.002	0.263
SPEC533	unknown species	SPEC533	VSOA 86	BOL	D. La Paz	P. Omasuyos	10	0.015	0.002	0.003	0.003	0.002	0.003	0.002	0.003	0.003	0.835	0.002	0.002	0.017	0.002	0.003	0.104
SPEC726	unknown species	SPEC726	HHCH 5226	PER	D. Apurimac	P. Andahuaylas	10	0.002	0.002	0.075	0.015	0.015	0.002	0.002	0.027	0.006	0.812	0.011	0.006	0.008	0.003	0.003	0.011
SUB	subandigena	SUB222	BLS 6146	BOL	D. Chuquisaca	P. Sucre	10	0.002	0.001	0.001	0.001	0.001	0.002	0.001	0.001	0.001	0.981	0.001	0.001	0.001	0.001	0.001	0.002
VIO	violaceimarmoratum	SPEC998	SFVU 6731B	BOL	D. La Paz	P. Nor Yungas	10	0.002	0.001	0.002	0.002	0.002	0.004	0.003	0.004	0.003	0.968	0.003	0.002	0.001	0.001	0.002	0.002
VIO	violaceimarmoratum	SPEC394	VSOA 7	BOL	D. La Paz	P. Sud Yungas	10	0.024	0.001	0.003	0.003	0.072	0.003	0.01	0.178	0.004	0.546	0.007	0.086	0.004	0.034	0.018	0.007
VLR	velardei	VLR97	CON 725	CHL	UNKNOWN	UNKNOWN	10	0.001	0.001	0.001	0.001	0.002	0.001	0.002	0.001	0.001	0.983	0.001	0.001	0.001	0.001	0.001	0.001
VLR	velardei	VLR893	OCH 13807	PER	D. Apurimac	P. Abancay	10	0.001	0.001	0.001	0.001	0.125	0.002	0.002	0.002	0.001	0.852	0.002	0.002	0.001	0.001	0.004	0.002
VRG	virgultorum	VRG930	VSA 175	BOL	D. La Paz	P. Inquisive	10	0.004	0.001	0.003	0.002	0.003	0.002	0.001	0.017	0.003	0.779	0.002	0.006	0.017	0.005	0.003	0.152
WBR	weberbaueri	SPEC933	K 3971.14	PER	UNKNOWN	UNKNOWN	10	0.001	0.001	0.006	0.002	0.001	0.003	0.003	0.001	0.026	0.632	0.003	0.028	0.01	0.004	0.008	0.272
LGL	lignicaule	LGL685	HHCH 5113	PER	D. Cusco	P. Calca	11	0.013	0.001	0.007	0.004	0.02	0.007	0.018	0.057	0.064	0.017	0.744	0.019	0.003	0.004	0.017	0.005
LGL	lignicaule	LGL179	EBS 1884	PER	D. Cusco	P. Calca	11	0.008	0.002	0.008	0.013	0.017	0.015	0.008	0.034	0.019	0.017	0.722	0.078	0.003	0.021	0.009	0.024
MGA	megistacrolobum	MGA700	VSOA 48	BOL	D. La Paz	P. Loayza	11	0.011	0.001	0.007	0.003	0.004	0.003	0.002	0.003	0.003	0.003	0.901	0.008	0.004	0.002	0.043	0.004
MGA	megistacrolobum	MGA699	VSAL 133	BOL	D. Oruro	P. Cercado	11	0.002	0.001	0.002	0.001	0.003	0.003	0.006	0.004	0.002	0.002	0.961	0.002	0.003	0.002	0.003	0.004
MGA	megistacrolobum	MGA697	HJR 255	ARG	P. Salta	D. Santa Victoria	11	0.029	0.002	0.019	0.006	0.004	0.004	0.001	0.002	0.002	0.004	0.916	0.003	0.002	0.002	0.003	0.003
MGA	megistacrolobum	MGA696	HAM 201	BOL	D. Potosi	P. Linares	11	0.011	0.001	0.001	0.001	0.004	0.002	0.005	0.005	0.001	0.006	0.95	0.003	0.003	0.002	0.002	0.003
SCT	sanctae-rosae	SCT807	ROR 41	ARG	P. Tucuman	D. Tafi	11	0.001	0.001	0.002	0.002	0.002	0.001	0.001	0.002	0.003	0.002	0.975	0.002	0.001	0.002	0.001	0.002
SCT	sanctae-rosae	SCT806	PEH 328	ARG	P. Tucuman	D. Tafi	11	0.001	0.001	0.001	0.002	0.002	0.002	0.001	0.002	0.003	0.001	0.976	0.002	0.001	0.001	0.001	0.002
SCT	sanctae-rosae	SCT805	OKA 6152 x 6153	ARG	P. Catamarca	D. Belen	11	0.003	0.001	0.005	0.002	0.007	0.041	0.005	0.002	0.009	0.002	0.896	0.003	0.002	0.013	0.005	0.005
SCT	sanctae-rosae	SCT804	HOHH 6086	ARG	P. Tucuman	D. Tafi	11	0.002	0.001	0.002	0.002	0.001	0.002	0.002	0.003	0.002	0.001	0.974	0.002	0.001	0.001	0.002	0.002
SCT	sanctae-rosae	SCT803	HHR 3939	ARG	P. Salta	D. Guachipas	11	0.003	0.003	0.034	0.051	0.003	0.003	0.004	0.008	0.179	0.001	0.66	0.008	0.005	0.028	0.003	0.007
SCT	sanctae-rosae	SCT1061	UNKNOWN	UNKNOWN	UNKNOWN	UNKNOWN	11	0.004	0.001	0.016	0.008	0.002	0.002	0.015	0.004	0.025	0.007	0.899	0.007	0.002	0.003	0.003	0.002
TOR	megistacrolobum toralapanum	TOR706	VSOA 19	BOL	D. La Paz	P. Inquisive	11	0.006	0.001	0.004	0.01	0.005	0.004	0.001	0.003	0.021	0.005	0.906	0.006	0.006	0.003	0.01	0.008
TOR	megistacrolobum toralapanum	TOR705	VSLC 138	BOL	D. Cochabamba	P. Arque	11	0.016	0.001	0.002	0.003	0.007	0.002	0.002	0.005	0.003	0.004	0.939	0.004	0.002	0.002	0.004	0.003
TOR	megistacrolobum toralapanum	TOR704	VSAL 136	BOL	D. Cochabamba	P. Arque	11	0.002	0.001	0.002	0.002	0.002	0.004	0.002	0.002	0.001	0.004	0.969	0.002	0.001	0.001	0.003	0.002
TOR	megistacrolobum toralapanum	TOR703	VSAL 134	BOL	D. Cochabamba	P. Arani	11	0.005	0.001	0.005	0.002	0.002	0.003	0.002	0.009	0.009	0.001	0.941	0.002	0.003	0.008	0.006	0.003
TOR	megistacrolobum toralapanum	TOR702	HOF 1851	ARG	P. Salta	D. Santa Victoria	11	0.006	0.022	0.002	0.001	0.005	0.001	0.006	0.013	0.004	0.003	0.9	0.005	0.004	0.009	0.004	0.013
TOR	megistacrolobum toralapanum	TOR701	HHCH 4556	BOL	D. Chuquisaca	P. Oropeza	11	0.006	0.003	0.005	0.002	0.003	0.003	0.002	0.031	0.008	0.006	0.911	0.003	0.002	0.005	0.004	0.005
TOR	megistacrolobum toralapanum	TOR278	CAR CPC 1773	BOL	D. Cochabamba	UNKNOWN	11	0.003	0.005	0.001	0.001	0.005	0.004	0.004	0.003	0.001	0.004	0.948	0.002	0.002	0.001	0.012	0.003
ARZ	arnezii	ARZ471	HAM 126	BOL	D. Chuquisaca	P. Jaime Mendoza	12	0.004	0.001	0.004	0.003	0.005	0.005	0.01	0.003	0.003	0.017	0.008	0.921	0.002	0.004	0.004	0.004
ARZ	arnezii	ARZ4	HAO 157	BOL	D. Chuquisaca	P. Azurduy	12	0.004	0.01	0.002	0.003	0.004	0.003	0.005	0.007	0.01	0.002	0.003	0.868	0.004	0.007	0.007	0.062
ARZ	arnezii	ARZ113	HOHL 297	BOL	D. Chuquisaca	P. Azurduy	12	0.006	0.001	0.001	0.003	0.009	0.003	0.013	0.005	0.003	0.004	0.003	0.941	0.001	0.002	0.002	0.002
ARZ	arnezii	ARZ112	HAO 159	BOL	D. Chuquisaca	P. Azurduy	12	0.004	0.301	0.012	0.004	0.016	0.011	0.004	0.005	0.029	0.01	0.009	0.519	0.038	0.003	0.007	0.028
ARZ	arnezii	ARZ111	HAO 154	BOL	D. Chuquisaca	P. Azurduy	12	0.008	0.001	0.002	0.011	0.002	0.007	0.004	0.006	0.004	0.001	0.018	0.897	0.006	0.02	0.003	0.009
CHC	chacoense	CHC551	PEH 349	ARG	P. Jujuy	D. Tilcara	12	0.001	0.001	0.001	0.003	0.002	0.001	0.002	0.002	0.001	0.002	0.001	0.972	0.003	0.001	0.001	0.005
CHC	chacoense	CHC550	OKA 6888	ARG	P. Catamarca	D. Paclin	12	0.001	0.001	0.007	0.002	0.002	0.003	0.002	0.002	0.002	0.001	0.002	0.962	0.002	0.005	0.003	0.003
CHC	chacoense	CHC549	OCH VOO 7-9	PRY	D. Central	d. Ypacarai	12	0.004	0.002	0.007	0.002	0.003	0.004	0.002	0.002	0.003	0.002	0.008	0.929	0.012	0.008	0.002	0.01
CHC	chacoense	CHC548	OCH 15261	PRY	D. Cordillera	d. Caacupe	12	0.002	0.002	0.003	0.004	0.001	0.002	0.001	0.001	0.008	0.001	0.001	0.951	0.002	0.011	0.001	0.009
CHC	chacoense	CHC547	HAM 181	BOL	D. Tarija	P. Arce	12	0.001	0.003	0.007	0.002	0.001	0.005	0.003	0.002	0.006	0.001	0.002	0.933	0.002	0.029	0.002	0.002
CHC	chacoense	CHC546	FCE 104	ARG	UNKNOWN	UNKNOWN	12	0.001	0.001	0.005	0.002	0.001	0.01	0.001	0.001	0.002	0.001	0.001	0.96	0.005	0.003	0.002	0.003
CHC	chacoense	CHC545	BRU 57	ARG	P. Mendoza	UNKNOWN	12	0.003	0.001	0.003	0.002	0.004	0.001	0.008	0.002	0.005	0.001	0.003	0.934	0.017	0.009	0.003	0.004
CHC	chacoense	CHC263	PEH 1900a x 1889	ARG	UNKNOWN	UNKNOWN	12	0.003	0.002	0.003	0.003	0.008	0.004	0.007	0.003	0.182	0.002	0.004	0.655	0.107	0.003	0.005	0.009
CHC	chacoense	CHC127	GLK 8. 54	ARG	UNKNOWN	UNKNOWN	12	0.001	0.001	0.002	0.001	0.002	0.001	0.001	0.001	0.001	0.001	0.001	0.97	0.002	0.008	0.002	0.003
CHC	chacoense	CHC126	BRU 444	ARG	UNKNOWN	UNKNOWN	12	0.002	0.001	0.004	0.002	0.001	0.002	0.001	0.001	0.001	0.001	0.001	0.97	0.002	0.004	0.002	0.004
CHC	chacoense	CHC125	BRU 6b	ARG	P. Tucuman	UNKNOWN	12	0.001	0.001	0.003	0.001	0.001	0.002	0.001	0.003	0.005	0.001	0.001	0.972	0.002	0.002	0.002	0.002
GRL	gourlayi	GRL1034	OKA 4336	ARG	P. Jujuy	D. Tumbaya	12	0.001	0.003	0.004	0.002	0.015	0.001	0.002	0.007	0.004	0.002	0.002	0.335	0.316	0.002	0.002	0.303
NCD	neocardenasii	TAR280	CPC BPC 1747	BOL	UNKNOWN	UNKNOWN	12	0.002	0.001	0.002	0.007	0.002	0.002	0.002	0.003	0.005	0.001	0.01	0.764	0.087	0.098	0.003	0.011
RZL	ruiz-lealii	RZL802	HJT BGRC 24980	ARG	UNKNOWN	UNKNOWN	12	0.001	0.002	0.003	0.005	0.002	0.004	0.003	0.002	0.014	0.002	0.005	0.916	0.003	0.024	0.004	0.011
SPEC210	unknown species	SPEC210	HAW 867	ARG	UNKNOWN	UNKNOWN	12	0.003	0.002	0.009	0.334	0.025	0.003	0.002	0.006	0.004	0.12	0.007	0.408	0.014	0.029	0.005	0.029
SPEC211	unknown species	SPEC211	HAW 868	ARG	UNKNOWN	UNKNOWN	12	0.001	0.017	0.003	0.009	0.003	0.002	0.002	0.002	0.102	0.001	0.007	0.617	0.188	0.014	0.002	0.03
SPEC329	unknown species	SPEC329	PEH 1370	PER	D. Junin	P. Huancayo	12	0.007	0.006	0.003	0.227	0.01	0.004	0.02	0.057	0.009	0.12	0.011	0.411	0.005	0.008	0.008	0.094
STL	setulosistylum	STL811	K 2906 x 5248	ARG	UNKNOWN	UNKNOWN	12	0.001	0.002	0.002	0.001	0.002	0.004	0.002	0.001	0.002	0.001	0.002	0.968	0.001	0.004	0.002	0.004
TAR	tarijense	TAR869	OKA 4818	ARG	P. Salta	D. Chicoana	12	0.003	0.002	0.004	0.005	0.002	0.009	0.002	0.004	0.009	0.002	0.021	0.874	0.009	0.036	0.005	0.014
TAR	tarijense	TAR868	HOHH 6022	ARG	P. Salta	D. Chicoana	12	0.003	0.001	0.004	0.003	0.003	0.004	0.002	0.003	0.009	0.001	0.007	0.913	0.007	0.032	0.003	0.004
TAR	tarijense	TAR392	OKA 5632	ARG	P. Salta	D. Chicoana	12	0.002	0.003	0.002	0.006	0.002	0.005	0.003	0.002	0.005	0.001	0.005	0.789	0.006	0.157	0.009	0.004
TND	tundalomense	CHC246	OCHS 11008	ECU	P. Loja	C. Loja	12	0.001	0.001	0.007	0.002	0.001	0.003	0.004	0.002	0.014	0.001	0.001	0.933	0.004	0.015	0.005	0.004
VRN	vernei	VRN903	OKA 5927	ARG	P. Salta	D. Santa Victoria	12	0.001	0.001	0.001	0.005	0.001	0.001	0.004	0.002	0.396	0.001	0.002	0.561	0.002	0.01	0.003	0.01
YUN	yungasense	YUN98	SFVU 6739	BOL	D. La Paz	P. Nor Yungas	12	0.002	0.001	0.002	0.002	0.001	0.003	0.003	0.003	0.002	0.001	0.003	0.97	0.001	0.002	0.003	0.003
YUN	yungasense	YUN936	SFVU 6738 x 6739	BOL	D. La Paz	UNKNOWN	12	0.001	0.001	0.002	0.002	0.001	0.003	0.004	0.002	0.003	0.002	0.003	0.963	0.002	0.004	0.002	0.004
YUN	yungasense	YUN935	SFVU 6738 x 6732	BOL	D. La Paz	UNKNOWN	12	0.002	0.002	0.003	0.001	0.009	0.005	0.002	0.006	0.001	0.002	0.003	0.938	0.002	0.01	0.011	0.003
DDS	doddsii	DDS588	BESP 631	BOL	D. Chuquisaca	P. Tomina	13	0.003	0.003	0.006	0.004	0.035	0.005	0.018	0.02	0.006	0.004	0.079	0.003	0.765	0.011	0.004	0.033
GRL	gourlayi	GRL611	OKA 4873	ARG	P. Salta	D. La Poma	13	0.001	0.001	0.003	0.002	0.001	0.002	0.002	0.001	0.002	0.001	0.002	0.002	0.973	0.003	0.001	0.004
GRL	gourlayi	GRL610	OKA 4858	ARG	P. Salta	D. Rosario de Lerma	13	0.001	0.001	0.001	0.001	0.001	0.001	0.001	0.001	0.001	0.001	0.001	0.001	0.986	0.001	0.001	0.002
GRL	gourlayi	GRL609	OKA 4829	ARG	P. Salta	D. Rosario de Lerma	13	0.001	0.001	0.002	0.001	0.001	0.001	0.001	0.001	0.001	0.001	0.001	0.001	0.983	0.001	0.001	0.002
GRL	gourlayi	GRL608	OKA 4445	ARG	P. Jujuy	D. Tilcara	13	0.003	0.003	0.003	0.005	0.005	0.009	0.004	0.013	0.003	0.007	0.007	0.005	0.909	0.008	0.001	0.016
GRL	gourlayi	GRL606	OKA 3801	ARG	P. Jujuy	D. Tilcara	13	0.002	0.001	0.003	0.001	0.003	0.002	0.003	0.003	0.002	0.002	0.002	0.004	0.951	0.002	0.002	0.017
GRL	gourlayi	GRL605	HOF 1800	ARG	P. Jujuy	D. Tumbaya	13	0.001	0.001	0.002	0.003	0.005	0.01	0.002	0.002	0.002	0.001	0.002	0.01	0.94	0.005	0.007	0.009
GRL	gourlayi	GRL347	HOF 1727	ARG	P. Salta	D. Santa Victoria	13	0.007	0.005	0.003	0.004	0.079	0.004	0.01	0.002	0.031	0.002	0.003	0.008	0.563	0.003	0.056	0.221
GRL	gourlayi	GRL1049	OKA 4925	ARG	P. Salta	D. La Poma	13	0.002	0.005	0.014	0.006	0.001	0.004	0.003	0.002	0.011	0.007	0.004	0.004	0.882	0.007	0.037	0.013
GRL	gourlayi	GRL1044	HOHH 5980	ARG	P. Salta	D. Rosario de Lerma	13	0.001	0.003	0.011	0.003	0.002	0.003	0.001	0.001	0.004	0.001	0.007	0.003	0.918	0.003	0.004	0.035
GRL	gourlayi	GRL1037	SLU 1	ARG	P. Catamarca	D. Belen	13	0.001	0.001	0.138	0.054	0.002	0.113	0.005	0.002	0.145	0.003	0.006	0.015	0.497	0.005	0.008	0.005
GRL	gourlayi	GRL1030	HOHH 5991	ARG	P. Salta	D. Rosario de Lerma	13	0.001	0.001	0.008	0.003	0.001	0.003	0.001	0.001	0.003	0.001	0.002	0.004	0.952	0.01	0.003	0.006
GRL	gourlayi	GRL1015	OKA 5570	ARG	P. Salta	D. Los Andes	13	0.003	0.002	0.003	0.002	0.001	0.003	0.004	0.005	0.019	0.003	0.007	0.024	0.736	0.014	0.006	0.169
GRL	gourlayi	GRL1013	OKA 4866	ARG	P. Salta	D. La Poma	13	0.002	0.004	0.003	0.003	0.001	0.005	0.001	0.001	0.004	0.001	0.002	0.003	0.86	0.005	0.003	0.101
GRL	gourlayi	GRL1006	OKA 4841	ARG	P. Salta	D. La Poma	13	0.003	0.004	0.008	0.021	0.002	0.002	0.001	0.001	0.011	0.001	0.002	0.005	0.801	0.008	0.003	0.127
GRL	gourlayi	GRL1005	OKA 4832	ARG	P. Salta	D. Rosario de Lerma	13	0.001	0.002	0.027	0.003	0.001	0.006	0.001	0.001	0.017	0.001	0.003	0.004	0.889	0.002	0.003	0.037
HAW	hawkesianum	HAW638	OKA 4917	ARG	P. Salta	D. Chicoana-San Carlos	13	0.001	0.032	0.002	0.003	0.004	0.009	0.002	0.006	0.003	0.006	0.003	0.004	0.909	0.006	0.004	0.004
HAW	hawkesianum	HAW637	OKA 4916	ARG	P. Salta	D. Chicoana-San Carlos	13	0.002	0.002	0.017	0.005	0.001	0.025	0.002	0.002	0.007	0.002	0.002	0.002	0.922	0.003	0.001	0.005
HAW	hawkesianum	HAW636	OKA 4915	ARG	P. Salta	D. Chicoana-San Carlos	13	0.001	0.002	0.002	0.001	0.001	0.002	0.001	0.001	0.002	0.001	0.001	0.002	0.974	0.002	0.002	0.004
HAW	hawkesianum	HAW635	OKA 4914	ARG	P. Salta	D. Chicoana-San Carlos	13	0.001	0.001	0.004	0.002	0.001	0.002	0.001	0.001	0.002	0.001	0.001	0.002	0.973	0.002	0.002	0.003
HAW	hawkesianum	HAW634	OKA 4913	ARG	P. Salta	D. Chicoana-San Carlos	13	0.003	0.001	0.002	0.001	0.001	0.002	0.001	0.002	0.004	0.002	0.001	0.002	0.967	0.002	0.003	0.005
HAW	hawkesianum	HAW167	OKA 4911	ARG	P. Salta	D. Chicoana-San Carlos	13	0.001	0.001	0.011	0.004	0.001	0.024	0.001	0.002	0.038	0.002	0.003	0.007	0.88	0.003	0.007	0.015
HAW	hawkesianum	HAW166	OKA 4849	ARG	P. Salta	D. San Carlos	13	0.001	0.003	0.003	0.002	0.001	0.003	0.002	0.003	0.004	0.001	0.001	0.002	0.963	0.004	0.003	0.006
HPS	hoopesii	HPS653	SPBE 6685 x 6683	BOL	D. Chuquisaca	P. Azurduy	13	0.003	0.004	0.006	0.004	0.001	0.006	0.002	0.001	0.002	0.042	0.005	0.021	0.489	0.007	0.002	0.406
HPS	hoopesii	HPS652	SPBE 6684	BOL	D. Chuquisaca	P. Azurduy	13	0.002	0.002	0.005	0.003	0.004	0.008	0.003	0.004	0.003	0.219	0.012	0.011	0.703	0.008	0.001	0.012
HPS	hoopesii	HPS650	BESP 623	BOL	D. Chuquisaca	P. Azurduy	13	0.001	0.003	0.005	0.001	0.002	0.005	0.014	0.017	0.001	0.004	0.007	0.058	0.425	0.064	0.003	0.389
IFD	infundibuliforme	IFD667	OKA 6000	ARG	P. Jujuy	D. Tumbaya	13	0.004	0.009	0.003	0.001	0.004	0.004	0.004	0.033	0.031	0.001	0.005	0.047	0.814	0.008	0.004	0.028
IFD	infundibuliforme	IFD664	ALN 64- 8	BOL	D. La Paz	UNKNOWN	13	0.002	0.001	0.002	0.002	0.002	0.002	0.003	0.005	0.002	0.002	0.002	0.005	0.735	0.005	0.004	0.226
INM	incamayoense	INM663	OKA 4855	ARG	P. Salta	D. Rosario de Lerma	13	0.001	0.001	0.001	0.001	0.001	0.001	0.001	0.001	0.001	0.001	0.001	0.002	0.98	0.002	0.001	0.003
INM	incamayoense	INM662	OKA 4854	ARG	P. Salta	D. Rosario de Lerma	13	0.006	0.001	0.002	0.001	0.002	0.003	0.002	0.004	0.015	0.001	0.002	0.003	0.948	0.004	0.003	0.003
INM	incamayoense	INM661	OKA 4853	ARG	P. Salta	D. Rosario de Lerma	13	0.002	0.001	0.001	0.001	0.001	0.001	0.002	0.001	0.002	0.001	0.001	0.002	0.976	0.003	0.002	0.003
INM	incamayoense	INM660	OKA 4852	ARG	P. Salta	D. Rosario de Lerma	13	0.001	0.001	0.002	0.013	0.003	0.004	0.002	0.002	0.003	0.002	0.006	0.003	0.931	0.011	0.003	0.014
INM	incamayoense	INM659	OKA 4850	ARG	P. Salta	D. Rosario de Lerma	13	0.001	0.001	0.002	0.001	0.001	0.002	0.001	0.001	0.001	0.001	0.001	0.002	0.976	0.005	0.001	0.003
INM	incamayoense	INM658	OKA 4824	ARG	P. Salta	D. Rosario de Lerma	13	0.005	0.001	0.034	0.003	0.005	0.008	0.004	0.009	0.004	0.003	0.008	0.004	0.895	0.003	0.009	0.005
INM	incamayoense	INM657	HOHH 5995	ARG	P. Salta	D. Rosario de Lerma	13	0.003	0.002	0.001	0.001	0.001	0.001	0.001	0.001	0.002	0.001	0.001	0.002	0.97	0.003	0.002	0.008
INM	incamayoense	INM1016	OKA 4893	ARG	P. Salta	D. Rosario de Lerma	13	0.002	0.001	0.003	0.01	0.002	0.011	0.004	0.006	0.082	0.003	0.003	0.018	0.82	0.016	0.007	0.012
NRS	neorossii	NRS737	HOF 1875	ARG	P. Salta	D. Santa Victoria	13	0.001	0.005	0.02	0.013	0.002	0.004	0.004	0.003	0.008	0.005	0.003	0.004	0.435	0.026	0.432	0.034
NRS	neorossii	NRS736	HOF 1874	ARG	P. Salta	D. Santa Victoria	13	0.005	0.003	0.027	0.003	0.002	0.006	0.003	0.002	0.021	0.002	0.002	0.004	0.399	0.124	0.247	0.15
PTR	gourlayi pachytrichum	PTR616	HAM 112	BOL	D. Potosi	P. Saavedra	13	0.003	0.001	0.003	0.001	0.001	0.002	0.007	0.002	0.002	0.001	0.002	0.003	0.6	0.005	0.001	0.366
PTR	gourlayi pachytrichum	PTR613	HAM 26	BOL	D. Potosi	P. Bustillo	13	0.002	0.011	0.003	0.007	0.007	0.002	0.036	0.004	0.001	0.002	0.001	0.004	0.65	0.003	0.014	0.255
SPG	spegazzinii	SPG826	OKA 3793 x 3794	ARG	P. Salta	D. San Carlos	13	0.001	0.008	0.019	0.249	0.002	0.006	0.006	0.003	0.156	0.001	0.007	0.108	0.388	0.004	0.035	0.007
SPG	spegazzinii	SPG823	EBS 2079	ARG	P. La Rioja	D. Famatina	13	0.001	0.001	0.02	0.05	0.021	0.008	0.134	0.006	0.273	0.007	0.011	0.01	0.356	0.008	0.046	0.046
SPG	spegazzinii	SPG385	HHR 3518	ARG	P. Catamarca	D. Andalgala	13	0.004	0.002	0.005	0.005	0.018	0.051	0.006	0.005	0.026	0.006	0.027	0.143	0.589	0.011	0.096	0.005
SPG	spegazzinii	SPG217	OKA 4058	ARG	P. Salta	D. Cachi	13	0.002	0.001	0.004	0.285	0.002	0.047	0.036	0.01	0.077	0.002	0.009	0.169	0.311	0.007	0.014	0.025
VID	gourlayi vidaurrei	VID622	HOF 1724	ARG	P. Salta	D. Santa Victoria	13	0.004	0.012	0.004	0.008	0.022	0.001	0.02	0.031	0.011	0.004	0.012	0.02	0.806	0.006	0.027	0.012
VID	gourlayi vidaurrei	VID620	HOF 1706	ARG	P. Salta	D. Iruya	13	0.002	0.001	0.006	0.006	0.002	0.003	0.009	0.004	0.008	0.002	0.002	0.003	0.875	0.011	0.056	0.01
VID	gourlayi vidaurrei	VID619	HOF 1704	ARG	P. Salta	D. Iruya	13	0.002	0.003	0.001	0.002	0.002	0.001	0.002	0.002	0.003	0.001	0.002	0.002	0.952	0.003	0.017	0.005
ALN	alandiae	ALN458	HHA 6530	BOL	D. Santa Cruz	P. M.M. Caballero	14	0.006	0.002	0.003	0.007	0.004	0.013	0.002	0.006	0.009	0.002	0.003	0.011	0.003	0.904	0.004	0.021
ALN	alandiae	ALN457	HHA 6526a	BOL	D. Santa Cruz	P. Valle Grande	14	0.004	0.003	0.002	0.007	0.003	0.018	0.004	0.005	0.004	0.003	0.003	0.09	0.012	0.703	0.013	0.124
ALN	alandiae	ALN320	HHA 6657	BOL	D. Cochabamba	P. Campero	14	0.001	0.033	0.007	0.003	0.011	0.035	0.004	0.005	0.014	0.002	0.004	0.007	0.077	0.441	0.007	0.349
ALN	alandiae	ALN257	HHCH 4735	BOL	D. Cochabamba	P. Mizque	14	0.001	0.174	0.004	0.002	0.004	0.007	0.002	0.007	0.003	0.001	0.004	0.086	0.014	0.558	0.003	0.129
BER	berthaultii	BER944	ROR 351	BOL	D. Chuquisaca	P. Zudanez	14	0.003	0.002	0.004	0.005	0.001	0.004	0.001	0.002	0.005	0.003	0.002	0.003	0.002	0.952	0.005	0.005
BER	berthaultii	BER943	HHCH 4746	BOL	D. Chuquisaca	P. Oropeza	14	0.015	0.016	0.004	0.002	0.002	0.002	0.031	0.009	0.004	0.008	0.003	0.009	0.008	0.823	0.016	0.048
BER	berthaultii	BER941	HHA 6446	BOL	UNKNOWN	UNKNOWN	14	0.002	0.002	0.001	0.001	0.001	0.001	0.001	0.001	0.001	0.001	0.002	0.004	0.002	0.975	0.001	0.003
BER	berthaultii	BER940	HAM 144	BOL	D. Chuquisaca	P. Yamparaez	14	0.002	0.002	0.006	0.013	0.006	0.003	0.005	0.002	0.002	0.001	0.002	0.007	0.016	0.922	0.004	0.006
BER	berthaultii	BER939	HAM 113	BOL	D. Potosi	P. Saavedra	14	0.001	0.001	0.002	0.001	0.002	0.001	0.002	0.001	0.002	0.001	0.006	0.008	0.005	0.948	0.012	0.006
BER	berthaultii	BER561	OCH SCHICK 155	PER	UNKNOWN	UNKNOWN	14	0.002	0.001	0.002	0.001	0.001	0.003	0.005	0.001	0.003	0.001	0.002	0.007	0.002	0.956	0.01	0.003
BER	berthaultii	BER494	VSOA 1	BOL	D. Cochabamba	P. Cercado	14	0.002	0.001	0.001	0.002	0.001	0.001	0.001	0.001	0.002	0.001	0.001	0.002	0.002	0.978	0.002	0.003
BER	berthaultii	BER493	ROR 382	BOL	D. Cochabamba	P. Cercado	14	0.001	0.001	0.001	0.002	0.001	0.002	0.001	0.001	0.002	0.001	0.001	0.002	0.002	0.977	0.002	0.002
BER	berthaultii	BER492	ROR 355	BOL	D. Chuquisaca	P. Zudanez	14	0.004	0.001	0.002	0.001	0.001	0.001	0.002	0.002	0.004	0.001	0.004	0.002	0.001	0.969	0.002	0.003
BER	berthaultii	BER491	HOF 1840	ARG	P. Jujuy	D. Humahuaca	14	0.002	0.001	0.003	0.004	0.002	0.003	0.002	0.002	0.035	0.002	0.001	0.005	0.018	0.91	0.004	0.007
BER	berthaultii	BER490	HHA 6668	BOL	D. Cochabamba	P. Capinota	14	0.001	0.001	0.002	0.003	0.007	0.005	0.002	0.003	0.002	0.003	0.002	0.007	0.003	0.951	0.002	0.005
BER	berthaultii	BER489	HHA 6557	BOL	D. Cochabamba	P. E. Arce	14	0.001	0.002	0.001	0.002	0.001	0.001	0.001	0.001	0.002	0.001	0.001	0.002	0.002	0.979	0.001	0.002
BER	berthaultii	BER488	HHA 6552	BOL	D. Cochabamba	P. E. Arce	14	0.001	0.001	0.001	0.002	0.001	0.002	0.002	0.001	0.001	0.004	0.002	0.009	0.002	0.968	0.001	0.002
BER	berthaultii	BER487	HHA 6549	BOL	D. Cochabamba	P. E. Arce	14	0.002	0.001	0.002	0.002	0.001	0.002	0.002	0.002	0.002	0.001	0.003	0.002	0.002	0.971	0.003	0.003
BER	berthaultii	BER486	HHA 6540	BOL	D. Cochabamba	P. Esteban Arce	14	0.003	0.01	0.001	0.002	0.009	0.002	0.002	0.011	0.002	0.006	0.005	0.008	0.002	0.927	0.007	0.005
BER	berthaultii	BER485	HHA 6453	BOL	D. Cochabamba	P. Misque	14	0.001	0.004	0.002	0.003	0.002	0.002	0.003	0.001	0.005	0.001	0.001	0.004	0.005	0.959	0.003	0.004
BER	berthaultii	BER484	HHA 6451	BOL	D. Cochabamba	P. Misque	14	0.002	0.007	0.006	0.008	0.002	0.002	0.004	0.001	0.003	0.001	0.002	0.004	0.005	0.933	0.004	0.018
BER	berthaultii	BER483	HAM 146	BOL	D. Chuquisaca	P. Oropeza	14	0.001	0.006	0.004	0.003	0.001	0.003	0.001	0.001	0.002	0.001	0.002	0.011	0.004	0.95	0.003	0.006
BER	berthaultii	BER482	HAM 141	BOL	D. Chuquisaca	P. Yamparaez	14	0.009	0.01	0.002	0.001	0.002	0.002	0.002	0.004	0.002	0.002	0.005	0.011	0.004	0.854	0.007	0.084
BER	berthaultii	BER481	HAM 115	BOL	D. Potosi	P. Saavedra	14	0.001	0.002	0.003	0.003	0.002	0.001	0.001	0.002	0.003	0.001	0.001	0.002	0.003	0.968	0.003	0.004
BER	berthaultii	BER480	AST 44	BOL	D. Potosi	P. Saavedra	14	0.001	0.001	0.007	0.006	0.01	0.007	0.03	0.001	0.002	0.008	0.001	0.007	0.002	0.907	0.005	0.005
BER	berthaultii	BER324	ROR BGRC 18548	BOL	UNKNOWN	UNKNOWN	14	0.001	0.001	0.002	0.002	0.003	0.002	0.003	0.001	0.002	0.003	0.002	0.005	0.002	0.966	0.005	0.003
BER	berthaultii	BER323	ROR 325	BOL	D. Chuquisaca	P. Oropeza	14	0.001	0.001	0.003	0.003	0.001	0.002	0.001	0.001	0.004	0.001	0.002	0.001	0.002	0.971	0.002	0.003
BER	berthaultii	BER322	HHA 6542	BOL	D. Cochabamba	P. E. Arce	14	0.001	0.001	0.001	0.001	0.001	0.002	0.001	0.001	0.001	0.001	0.002	0.002	0.002	0.977	0.003	0.002
CHC	chacoense	CHC544	BESP 645	BOL	D. Santa Cruz	P. Valle Grande	14	0.024	0.003	0.003	0.004	0.005	0.003	0.011	0.007	0.002	0.002	0.016	0.008	0.004	0.894	0.005	0.012
CHC	chacoense	CHC543	BESP 644	BOL	D. Santa Cruz	P. Valle Grande	14	0.005	0.001	0.02	0.025	0.031	0.012	0.03	0.023	0.002	0.006	0.012	0.023	0.005	0.797	0.004	0.006
CHC	chacoense	CHC338	EBS BGRC 28503	ARG	UNKNOWN	UNKNOWN	14	0.001	0.001	0.002	0.002	0.004	0.003	0.001	0.002	0.003	0.001	0.001	0.019	0.096	0.816	0.002	0.047
DDS	doddsii	DDS589	HHCH 4736	BOL	D. Cochabamba	P. Mizque	14	0.001	0.01	0.011	0.001	0.008	0.079	0.016	0.083	0.003	0.001	0.004	0.101	0.055	0.443	0.003	0.18
DDS	doddsii	DDS146	HHCH 4534	BOL	D. Cochabamba	P. Carracso	14	0.023	0.004	0.004	0.004	0.001	0.003	0.002	0.004	0.012	0.001	0.007	0.006	0.011	0.895	0.003	0.02
DDS	doddsii	DDS145	HAO 138	BOL	D. Cochabamba	P. Campero	14	0.012	0.002	0.01	0.002	0.004	0.003	0.002	0.002	0.004	0.003	0.028	0.004	0.005	0.908	0.005	0.006
GND	gandarillasii	GND62	SFVU 6656	BOL	D. Cochabamba	P. Campero	14	0.001	0.013	0.002	0.002	0.002	0.003	0.002	0.002	0.007	0.002	0.017	0.007	0.006	0.751	0.005	0.177
GND	gandarillasii	GND603	ROR 259	BOL	D. Cochabamba	P. Campero	14	0.002	0.001	0.005	0.016	0.003	0.056	0.016	0.014	0.006	0.002	0.006	0.101	0.008	0.592	0.006	0.165
GND	gandarillasii	GND346	ROR 268	BOL	D. Cochabamba	P. Campero	14	0.008	0.002	0.006	0.003	0.004	0.003	0.023	0.038	0.005	0.002	0.009	0.127	0.029	0.611	0.004	0.129
GND	gandarillasii	GND270	B 715	BOL	UNKNOWN	UNKNOWN	14	0.003	0.002	0.012	0.007	0.004	0.022	0.004	0.002	0.018	0.021	0.003	0.006	0.026	0.641	0.005	0.224
GND	gandarillasii	GND163	HAO 18	BOL	D. Cochabamba	P. Mizque	14	0.003	0.002	0.006	0.006	0.001	0.004	0.004	0.003	0.006	0.001	0.011	0.039	0.007	0.547	0.007	0.352
SPEC601	unknown species	SPEC601	SCH 89	COL	D. Cundinamarca	UNKNOWN	14	0.002	0.002	0.012	0.024	0.009	0.065	0.001	0.002	0.026	0.003	0.01	0.158	0.072	0.566	0.005	0.042
STL	setulosistylum	STL214	HAW 41	ARG	UNKNOWN	UNKNOWN	14	0.004	0.003	0.005	0.003	0.003	0.002	0.001	0.001	0.004	0.001	0.001	0.409	0.004	0.534	0.018	0.006
TAR	tarijense	TAR879	VSUG 619	BOL	D. Chuquisaca	P. Campero	14	0.008	0.003	0.004	0.002	0.007	0.002	0.002	0.009	0.003	0.001	0.032	0.009	0.009	0.868	0.003	0.039
TAR	tarijense	TAR878	OKA 6320	ARG	P. Salta	D. Santa Victoria	14	0.001	0.001	0.001	0.002	0.001	0.002	0.001	0.001	0.002	0.001	0.002	0.002	0.001	0.976	0.003	0.002
TAR	tarijense	TAR877	OKA 6239	ARG	P. Salta	D. Santa Victoria	14	0.001	0.001	0.002	0.001	0.002	0.002	0.001	0.002	0.002	0.001	0.001	0.003	0.001	0.972	0.005	0.002
TAR	tarijense	TAR876	OKA 6234	ARG	P. Salta	D. Santa Victoria	14	0.002	0.001	0.002	0.001	0.009	0.001	0.001	0.003	0.003	0.003	0.002	0.002	0.004	0.954	0.003	0.007
TAR	tarijense	TAR875	OKA 5888	ARG	P. Salta	D. Santa Victoria	14	0.001	0.001	0.003	0.003	0.001	0.003	0.002	0.002	0.004	0.005	0.001	0.002	0.003	0.939	0.003	0.028
TAR	tarijense	TAR874	OKA 5886	ARG	P. Salta	D. Santa Victoria	14	0.001	0.002	0.002	0.001	0.002	0.002	0.001	0.001	0.003	0.001	0.001	0.003	0.001	0.974	0.003	0.002
TAR	tarijense	TAR873	OKA 5885	ARG	P. Salta	D. Santa Victoria	14	0.012	0.001	0.017	0.003	0.002	0.007	0.005	0.052	0.007	0.002	0.003	0.007	0.004	0.868	0.005	0.004
TAR	tarijense	TAR872	OKA 5884	ARG	P. Salta	D. Santa Victoria	14	0.001	0.001	0.003	0.005	0.004	0.007	0.002	0.003	0.002	0.002	0.01	0.003	0.005	0.946	0.003	0.003
TAR	tarijense	TAR871	OKA 5883	ARG	P. Salta	D. Santa Victoria	14	0.001	0.001	0.004	0.002	0.002	0.005	0.001	0.002	0.004	0.002	0.002	0.002	0.002	0.964	0.003	0.002
TAR	tarijense	TAR870	OKA 5881	ARG	P. Salta	D. Santa Victoria	14	0.004	0.002	0.007	0.005	0.001	0.016	0.001	0.001	0.03	0.001	0.002	0.019	0.066	0.82	0.006	0.02
TAR	tarijense	TAR867	HOF 1886 x 1867	ARG	P. Salta	D. Santa Victoria	14	0.001	0.002	0.001	0.001	0.001	0.007	0.002	0.001	0.002	0.001	0.001	0.013	0.002	0.957	0.005	0.003
TAR	tarijense	TAR866	HOF 1713 x 1714	ARG	P. Salta	D. Iruya	14	0.001	0.003	0.041	0.006	0.009	0.002	0.008	0.002	0.004	0.001	0.002	0.01	0.074	0.789	0.01	0.037
TAR	tarijense	TAR865	HOF 2017	ARG	P. Salta	D. Santa Victoria	14	0.013	0.001	0.006	0.01	0.001	0.002	0.002	0.002	0.016	0.001	0.002	0.013	0.004	0.922	0.003	0.002
TAR	tarijense	TAR864	HOF 1902	ARG	P. Salta	D. Santa Victoria	14	0.001	0.001	0.002	0.002	0.001	0.002	0.001	0.001	0.002	0.001	0.002	0.002	0.002	0.977	0.002	0.003
TAR	tarijense	TAR863	HOF 1896	ARG	P. Salta	D. Santa Victoria	14	0.001	0.001	0.007	0.004	0.001	0.004	0.002	0.002	0.004	0.002	0.001	0.004	0.002	0.961	0.001	0.003
TAR	tarijense	TAR862	HOF 1885	ARG	P. Salta	D. Santa Victoria	14	0.001	0.001	0.007	0.007	0.001	0.002	0.001	0.002	0.007	0.001	0.002	0.003	0.002	0.96	0.002	0.002
TAR	tarijense	TAR860	HOF 1867	ARG	P. Salta	D. Santa Victoria	14	0.001	0.001	0.002	0.001	0.002	0.004	0.011	0.002	0.003	0.005	0.001	0.006	0.002	0.952	0.001	0.006
TAR	tarijense	TAR859	HOF 1717	ARG	P. Salta	D. Iruya	14	0.002	0.001	0.036	0.003	0.002	0.003	0.009	0.002	0.002	0.001	0.011	0.004	0.002	0.914	0.006	0.003
TAR	tarijense	TAR858	HHCH 4574	BOL	D. Potosi	P. Saavedra	14	0.002	0.001	0.013	0.003	0.002	0.004	0.001	0.002	0.002	0.002	0.01	0.004	0.002	0.945	0.002	0.005
TAR	tarijense	TAR857	HHCH 4538	BOL	D. Chuquisaca	P. Oropeza	14	0.001	0.001	0.001	0.001	0.001	0.002	0.003	0.002	0.005	0.002	0.001	0.004	0.01	0.949	0.007	0.009
TAR	tarijense	TAR856	HAW 810	ARG	UNKNOWN	UNKNOWN	14	0.001	0.001	0.002	0.001	0.003	0.007	0.009	0.014	0.042	0.001	0.002	0.058	0.023	0.824	0.009	0.003
TAR	tarijense	TAR855	HAM 173	BOL	D. Tarija	P. Cercado	14	0.001	0.001	0.002	0.002	0.002	0.001	0.001	0.002	0.003	0.002	0.001	0.005	0.002	0.969	0.002	0.003
TAR	tarijense	TAR854	HAM 172	BOL	D. Tarija	P. Cercado	14	0.003	0.001	0.002	0.004	0.002	0.007	0.005	0.005	0.002	0.004	0.003	0.002	0.002	0.943	0.01	0.004
TAR	tarijense	TAR853	HAM 170	BOL	D. Tarija	P. Cercado	14	0.001	0.001	0.002	0.001	0.002	0.003	0.003	0.003	0.002	0.001	0.004	0.008	0.002	0.958	0.005	0.003
TAR	tarijense	TAR852	HAM 117	BOL	D. Chuquisaca	P. Oropeza	14	0.002	0.002	0.001	0.001	0.001	0.001	0.001	0.002	0.001	0.001	0.005	0.003	0.001	0.97	0.002	0.006
TAR	tarijense	TAR225	HAW 17	BOL	UNKNOWN	UNKNOWN	14	0.003	0.003	0.004	0.003	0.002	0.002	0.009	0.002	0.004	0.006	0.004	0.007	0.006	0.923	0.006	0.015
TAR	tarijense	TAR224	CPC 2667	BOL	UNKNOWN	UNKNOWN	14	0.001	0.001	0.006	0.004	0.007	0.017	0.002	0.001	0.003	0.003	0.003	0.128	0.003	0.802	0.013	0.005
YUN	yungasense	SPEC255	GLK 107. 3	BOL	UNKNOWN	UNKNOWN	14	0.001	0.001	0.029	0.001	0.001	0.002	0.001	0.001	0.004	0.001	0.002	0.037	0.002	0.91	0.001	0.004
OKA	okadae	OKA970	VSOA 39	BOL	D. La Paz	P. Inquisive	15	0.003	0.001	0.001	0.001	0.001	0.005	0.004	0.002	0.017	0.001	0.003	0.029	0.005	0.007	0.913	0.007
OKA	okadae	OKA746	VSOA 42	BOL	D. La Paz	P. Inquisive	15	0.003	0.001	0.002	0.002	0.002	0.003	0.001	0.001	0.003	0.001	0.004	0.007	0.016	0.006	0.914	0.033
OKA	okadae	OKA745	VSOA 38	BOL	D. La Paz	P. Inquisive	15	0.013	0.001	0.004	0.001	0.001	0.002	0.001	0.001	0.002	0.001	0.006	0.002	0.002	0.002	0.96	0.002
OKA	okadae	OKA744	VSA 180	BOL	D. La Paz	P. Inquisive	15	0.002	0.001	0.001	0.001	0.001	0.002	0.001	0.001	0.003	0.001	0.002	0.002	0.001	0.002	0.975	0.002
OKA	okadae	OKA743	VSA 178	BOL	D. La Paz	P. Inquisive	15	0.003	0.001	0.001	0.001	0.001	0.001	0.001	0.002	0.001	0.001	0.001	0.002	0.001	0.001	0.979	0.002
OKA	okadae	OKA742	VSA 176	BOL	D. La Paz	P. Inquisive	15	0.002	0.001	0.002	0.006	0.002	0.002	0.002	0.001	0.003	0.002	0.002	0.002	0.006	0.004	0.954	0.009
OKA	okadae	OKA739	HHA 6727	ARG	UNKNOWN	UNKNOWN	15	0.003	0.001	0.002	0.002	0.002	0.003	0.001	0.001	0.001	0.002	0.002	0.002	0.002	0.002	0.971	0.003
ALN	alandiae	ALN460	HHA 6456 x 6457	BOL	D. Cochabamba	P. Mizque	16	0.001	0.004	0.021	0.017	0.02	0.004	0.002	0.009	0.018	0.002	0.064	0.105	0.011	0.033	0.006	0.683
ALN	alandiae	ALN459	HHA 6664	BOL	D. Cochabamba	P. Carrasco	16	0.016	0.002	0.002	0.003	0.022	0.006	0.002	0.002	0.002	0.003	0.003	0.022	0.002	0.251	0.006	0.653
ALN	alandiae	ALN455	HAM 147	BOL	D. Cochabamba	P. Mizque	16	0.002	0.002	0.004	0.002	0.002	0.003	0.008	0.001	0.001	0.002	0.002	0.036	0.005	0.071	0.005	0.852
ARP	aracc-papa	ARP110	SCH 150	PER	D. Cusco	UNKNOWN	16	0.001	0.001	0.007	0.008	0.002	0.005	0.005	0.002	0.004	0.002	0.003	0.01	0.002	0.008	0.003	0.938
ARP	aracc-papa	ARP109	GLK 5. 4	PER	UNKNOWN	UNKNOWN	16	0.002	0.06	0.123	0.03	0.006	0.013	0.001	0.002	0.063	0.038	0.003	0.27	0.005	0.054	0.012	0.317
AST	astleyi	AST476	HAM 209	BOL	D. Potosi	P. Saavedra	16	0.005	0.007	0.015	0.003	0.001	0.007	0.001	0.003	0.002	0.001	0.002	0.003	0.007	0.01	0.003	0.93
AST	astleyi	AST475	HAM 208	BOL	D. Potosi	P. Saavedra	16	0.003	0.002	0.022	0.003	0.004	0.006	0.019	0.013	0.002	0.002	0.005	0.016	0.006	0.005	0.003	0.89
AST	astleyi	AST474	HAM 207	BOL	D. Potosi	P. Saavedra	16	0.001	0.001	0.005	0.004	0.005	0.005	0.006	0.009	0.002	0.006	0.006	0.04	0.004	0.005	0.007	0.891
AST	astleyi	AST472	HAM 203	BOL	D. Potosi	P. Saavedra	16	0.002	0.003	0.002	0.003	0.001	0.002	0.002	0.003	0.002	0.001	0.004	0.005	0.007	0.004	0.004	0.957
AST	astleyi	AST114	HAO 126	BOL	D. Potosi	P. Saavedra	16	0.004	0.004	0.002	0.002	0.002	0.003	0.009	0.003	0.003	0.002	0.02	0.046	0.02	0.021	0.002	0.857
AVL	avilesii	AVL479	HHA 6522	BOL	D. Santa Cruz	P. Valle Grande	16	0.001	0.002	0.002	0.003	0.004	0.004	0.002	0.008	0.003	0.001	0.003	0.024	0.007	0.021	0.004	0.909
AVL	avilesii	AVL478	HHA 6521	BOL	D. Santa Cruz	P. Valle Grande	16	0.004	0.015	0.004	0.038	0.02	0.01	0.012	0.13	0.004	0.052	0.034	0.026	0.097	0.073	0.118	0.365
AVL	avilesii	AVL477	HHA 6519	BOL	D. Santa Cruz	P. Valle Grande	16	0.002	0.007	0.004	0.111	0.018	0.003	0.007	0.007	0.003	0.026	0.034	0.004	0.009	0.025	0.084	0.655
BLV	boliviense	BLV499	OKA 5051b	ARG	P. Salta	D. San Carlos	16	0.002	0.008	0.004	0.003	0.021	0.054	0.003	0.013	0.004	0.003	0.009	0.025	0.009	0.014	0.004	0.826
BLV	boliviense	BLV498	HVHL 5669	BOL	D. Chuquisaca	P. Oropeza	16	0.002	0.006	0.002	0.004	0.004	0.008	0.003	0.01	0.002	0.014	0.003	0.023	0.004	0.004	0.007	0.906
BLV	boliviense	BLV496	HAM 162	BOL	D. Chuquisaca	P. Nor Cinti	16	0.003	0.001	0.003	0.002	0.002	0.008	0.002	0.003	0.004	0.006	0.003	0.007	0.01	0.01	0.003	0.934
BRC	brevicaule	BRC509	UGN 4909	BOL	D. Chuquisaca	UNKNOWN	16	0.001	0.002	0.002	0.002	0.002	0.001	0.014	0.005	0.004	0.001	0.002	0.01	0.005	0.007	0.002	0.94
BRC	brevicaule	BRC507	HHA 6701	BOL	D. Cochabamba	P. Quillacollo	16	0.002	0.001	0.001	0.001	0.006	0.002	0.005	0.002	0.003	0.012	0.003	0.01	0.002	0.002	0.002	0.946
BRC	brevicaule	BRC506	HHA 6661b	BOL	D. Cochabamba	P. Campero	16	0.001	0.002	0.001	0.002	0.002	0.002	0.002	0.001	0.002	0.001	0.002	0.003	0.006	0.002	0.002	0.969
BRC	brevicaule	BRC505	EBS 2361 OCHK	BOL	D. Cochabamba	UNKNOWN	16	0.003	0.001	0.002	0.002	0.004	0.003	0.01	0.016	0.005	0.003	0.003	0.02	0.011	0.003	0.011	0.902
BRC	brevicaule	BRC327	HHA 6690	BOL	D. Cochabamba	P. Quillacollo	16	0.001	0.001	0.001	0.003	0.004	0.002	0.001	0.001	0.004	0.001	0.005	0.007	0.011	0.002	0.003	0.952
BRC	brevicaule	BRC1047	HHA 6621	BOL	D. Cochabamba	P. Chapare	16	0.001	0.001	0.002	0.002	0.003	0.002	0.002	0.002	0.004	0.001	0.002	0.003	0.002	0.002	0.004	0.966
BRC	brevicaule	BRC1040	UGN 4673	BOL	D. Cochabamba	UNKNOWN	16	0.002	0.001	0.002	0.002	0.002	0.002	0.022	0.011	0.014	0.003	0.002	0.003	0.009	0.003	0.002	0.92
BRC	brevicaule	BRC1026	HHA 6619	BOL	D. Cochabamba	P. Chapare	16	0.001	0.005	0.001	0.001	0.001	0.002	0.002	0.002	0.002	0.001	0.001	0.004	0.002	0.003	0.003	0.97
BRC	brevicaule	BRC1025	HHA 6620	BOL	D. Cochabamba	P. Chapare	16	0.001	0.001	0.003	0.005	0.002	0.031	0.002	0.002	0.013	0.001	0.005	0.008	0.004	0.005	0.002	0.915
BRC	brevicaule	BRC1020	EBS 2363 OCH	BOL	UNKNOWN	UNKNOWN	16	0.01	0.001	0.002	0.003	0.002	0.002	0.001	0.001	0.002	0.002	0.003	0.005	0.004	0.002	0.001	0.959
DDS	doddsii	DDS144	HAO 19	BOL	D. Cochabamba	P. Carrasco	16	0.002	0.002	0.002	0.001	0.002	0.008	0.003	0.003	0.002	0.001	0.003	0.25	0.004	0.139	0.004	0.574
GND	gandarillasii	GND16	SFVU 6624	BOL	D. Chuquisaca	P. Oropeza	16	0.003	0.004	0.004	0.002	0.002	0.017	0.004	0.002	0.006	0.001	0.005	0.034	0.008	0.437	0.003	0.471
GRL	gourlayi	GRL604	HHR 3907	ARG	P. Jujuy	D. Humahuaca	16	0.001	0.001	0.004	0.002	0.001	0.002	0.002	0.002	0.003	0.003	0.002	0.003	0.007	0.004	0.004	0.959
GRL	gourlayi	GRL1054	OKA 4490a	ARG	P. Jujuy	D. Humahuaca	16	0.001	0.001	0.002	0.002	0.001	0.001	0.001	0.001	0.006	0.001	0.001	0.002	0.087	0.002	0.003	0.886
GRL	gourlayi	GRL1053	HOF 1832	ARG	P. Jujuy	D. Humahuaca	16	0.002	0.001	0.019	0.002	0.002	0.01	0.002	0.004	0.005	0.001	0.004	0.002	0.346	0.02	0.003	0.576
GRL	gourlayi	GRL1051	OKA 5376	ARG	P. Jujuy	D. Humahuaca	16	0.001	0.001	0.013	0.002	0.002	0.002	0.001	0.002	0.004	0.001	0.01	0.012	0.243	0.006	0.007	0.691
GRL	gourlayi	GRL1048	OCH K 9	BOL	UNKNOWN	UNKNOWN	16	0.004	0.002	0.026	0.017	0.001	0.003	0.001	0.001	0.004	0.001	0.001	0.001	0.003	0.003	0.001	0.929
GRL	gourlayi	GRL1042	PEH 365	ARG	P. Salta	D. Iruya	16	0.003	0.002	0.036	0.012	0.002	0.004	0.003	0.002	0.022	0.001	0.002	0.008	0.049	0.01	0.027	0.817
GRL	gourlayi	GRL1035	OKA 4556	ARG	P. Jujuy	D. Humahuaca	16	0.001	0.001	0.003	0.011	0.003	0.002	0.002	0.009	0.003	0.001	0.002	0.003	0.024	0.002	0.005	0.925
GRL	gourlayi	GRL1033	OKA 4319	ARG	P. Jujuy	D. Tumbaya	16	0.001	0.001	0.003	0.003	0.002	0.003	0.003	0.002	0.003	0.002	0.002	0.007	0.313	0.002	0.002	0.652
GRL	gourlayi	GRL1032	OKA 7558	ARG	P. Jujuy	D. Capital	16	0.001	0.002	0.006	0.003	0.002	0.004	0.001	0.001	0.004	0.001	0.001	0.008	0.191	0.004	0.002	0.769
GRL	gourlayi	GRL1029	HOF 1697	ARG	P. Salta	D. Iruya	16	0.003	0.001	0.002	0.001	0.002	0.003	0.007	0.003	0.007	0.002	0.002	0.005	0.476	0.003	0.003	0.481
GRL	gourlayi	GRL1021	OKA 6724	ARG	P. Jujuy	D. Humahuaca	16	0.002	0.002	0.002	0.003	0.001	0.002	0.002	0.002	0.004	0.001	0.002	0.008	0.313	0.004	0.008	0.644
GRL	gourlayi	GRL1014	OKA 4885	ARG	P. Salta	D. Los Andes	16	0.002	0.002	0.018	0.018	0.001	0.003	0.008	0.001	0.005	0.001	0.005	0.011	0.372	0.003	0.003	0.545
GRL	gourlayi	GRL1012	OKA 4516	ARG	P. Jujuy	D. Humahuaca	16	0.002	0.007	0.006	0.003	0.025	0.004	0.003	0.016	0.006	0.016	0.024	0.004	0.034	0.004	0.006	0.839
GRL	gourlayi	GRL1011	OKA 4513	ARG	P. Jujuy	D. Humahuaca	16	0.001	0.002	0.002	0.002	0.001	0.002	0.002	0.003	0.003	0.001	0.001	0.002	0.019	0.002	0.003	0.954
GRL	gourlayi	GRL1010	OKA 4495	ARG	P. Jujuy	D. Humahuaca	16	0.001	0.002	0.004	0.003	0.001	0.003	0.001	0.001	0.002	0.001	0.001	0.004	0.004	0.004	0.003	0.964
GRL	gourlayi	GRL1009	OKA 4349a	ARG	P. Jujuy	D. Tumbaya	16	0.003	0.002	0.018	0.002	0.007	0.01	0.003	0.005	0.003	0.004	0.007	0.009	0.306	0.003	0.005	0.614
GRL	gourlayi	GRL1008	OKA 4346	ARG	P. Jujuy	D. Tumbaya	16	0.002	0.002	0.005	0.003	0.003	0.006	0.003	0.003	0.003	0.001	0.003	0.007	0.054	0.006	0.003	0.897
GRL	gourlayi	GRL1022	OKA 6793	ARG	P. Jujuy	D. Humahuaca	16	0.001	0.003	0.012	0.006	0.003	0.005	0.003	0.002	0.01	0.002	0.012	0.002	0.015	0.003	0.003	0.917
HDM	hondelmannii	HDM648	HAM 142	BOL	D. Chuquisaca	P. Yamparaez	16	0.023	0.006	0.005	0.003	0.002	0.013	0.003	0.005	0.011	0.001	0.011	0.008	0.008	0.025	0.003	0.873
HDM	hondelmannii	HDM647	HAM 139	BOL	D. Chuquisaca	P. Yamparaez	16	0.04	0.003	0.004	0.001	0.003	0.008	0.009	0.03	0.002	0.006	0.065	0.02	0.341	0.005	0.002	0.46
HDM	hondelmannii	HDM646	HAM 138	BOL	D. Chuquisaca	P. Yamparaez	16	0.006	0.003	0.003	0.002	0.002	0.002	0.005	0.004	0.004	0.001	0.008	0.005	0.011	0.01	0.004	0.932
HDM	hondelmannii	HDM645	HAM 136	BOL	D. Chuquisaca	P. Yamparaez	16	0.013	0.006	0.009	0.008	0.001	0.015	0.005	0.005	0.027	0.007	0.022	0.005	0.008	0.005	0.009	0.854
HDM	hondelmannii	HDM351	AST 21	BOL	D. Chuquisaca	P. Oropeza	16	0.004	0.001	0.005	0.006	0.001	0.004	0.005	0.004	0.014	0.004	0.043	0.004	0.006	0.013	0.003	0.882
HDM	hondelmannii	HDM168	HAO 57	BOL	D. Chuquisaca	P. Yamparaez	16	0.134	0.052	0.004	0.002	0.002	0.003	0.01	0.011	0.005	0.001	0.004	0.008	0.014	0.011	0.01	0.732
HMP	humectophilum	HMP171	OCH 13247	PER	D. Amazonas	P. Chachapoyas	16	0.005	0.004	0.265	0.003	0.021	0.021	0.003	0.002	0.004	0.171	0.002	0.117	0.005	0.098	0.008	0.272
HPS	hoopesii	HPS651	SPBE 6683	BOL	D. Chuquisaca	P. Azurduy	16	0.003	0.001	0.003	0.002	0.008	0.026	0.003	0.005	0.006	0.003	0.003	0.003	0.029	0.004	0.004	0.897
HPS	hoopesii	HPS169	HAO 161b	BOL	D. Chuquisaca	P. Azurduy	16	0.002	0.001	0.003	0.011	0.001	0.002	0.002	0.001	0.003	0.001	0.001	0.007	0.004	0.038	0.004	0.918
IFD	infundibuliforme	IFD668	PEH 360	ARG	P. Jujuy	D. Humahuaca	16	0.003	0.002	0.002	0.002	0.008	0.004	0.006	0.007	0.167	0.002	0.004	0.012	0.092	0.004	0.005	0.679
IFD	infundibuliforme	IFD666	OKA 4881	ARG	P. Salta	D. La Poma	16	0.001	0.001	0.003	0.002	0.001	0.002	0.019	0.004	0.114	0.002	0.005	0.012	0.025	0.006	0.009	0.794
IFD	infundibuliforme	IFD665	HAM 151	BOL	D. Potosi	P. Linares	16	0.001	0.002	0.001	0.004	0.001	0.002	0.006	0.004	0.005	0.004	0.003	0.014	0.372	0.007	0.002	0.571
IFD	infundibuliforme	IFD1023	HOHH 5892	ARG	P. Jujuy	D. Santa Catalina	16	0.003	0.001	0.002	0.002	0.002	0.002	0.001	0.002	0.004	0.002	0.003	0.004	0.017	0.002	0.006	0.945
IFD	infundibuliforme	IFD1007	OKA 5970	ARG	P. Jujuy	D. Rinconada	16	0.002	0.002	0.002	0.003	0.002	0.002	0.002	0.011	0.034	0.002	0.005	0.004	0.015	0.007	0.054	0.853
LPH	leptophyes	LPH684	VSOA 22	BOL	D. La Paz	P. Inquisive	16	0.002	0.002	0.002	0.004	0.003	0.003	0.005	0.003	0.011	0.417	0.008	0.05	0.012	0.008	0.007	0.462
LPH	leptophyes	LPH683	VSLC 146	BOL	D. Oruro	P. Cercado	16	0.001	0.002	0.008	0.003	0.02	0.001	0.002	0.014	0.004	0.001	0.003	0.004	0.003	0.003	0.002	0.929
LPH	leptophyes	LPH682	VSH 248	BOL	D. Oruro	P. Poopo	16	0.001	0.002	0.006	0.002	0.002	0.003	0.002	0.001	0.002	0.003	0.002	0.005	0.013	0.005	0.019	0.933
LPH	leptophyes	LPH680	HAM 9	BOL	D. Potosi	P. Ibanez	16	0.001	0.003	0.004	0.005	0.002	0.005	0.002	0.001	0.002	0.001	0.001	0.003	0.002	0.007	0.002	0.958
LPH	leptophyes	LPH357	VSOA 99	BOL	D. La Paz	P. Murillo	16	0.001	0.001	0.056	0.034	0.002	0.002	0.001	0.001	0.006	0.001	0.002	0.001	0.003	0.005	0.002	0.88
LPH	leptophyes	LPH356	HAM 14	BOL	D. Potosi	P. Bustillo	16	0.001	0.002	0.003	0.002	0.003	0.002	0.001	0.001	0.002	0.001	0.003	0.002	0.004	0.002	0.002	0.97
NRS	neorossii	NRS735	HHR 3873 x 3875	ARG	UNKNOWN	UNKNOWN	16	0.002	0.002	0.003	0.004	0.004	0.005	0.004	0.006	0.021	0.006	0.004	0.007	0.117	0.06	0.009	0.746
NRS	neorossii	NRS281	CPC 6047	UNKNOWN	UNKNOWN	UNKNOWN	16	0.002	0.002	0.024	0.011	0.006	0.005	0.012	0.019	0.11	0.003	0.008	0.046	0.202	0.016	0.018	0.515
OPL	oplocense	OPL754	OKA 4498	ARG	P. Jujuy	D. Humahuaca	16	0.006	0.002	0.002	0.001	0.006	0.003	0.003	0.001	0.004	0.004	0.003	0.006	0.003	0.003	0.003	0.947
OPL	oplocense	OPL753	OKA 3951b	ARG	P. Jujuy	D. Santa Catalina	16	0.002	0.001	0.002	0.001	0.001	0.003	0.001	0.002	0.017	0.001	0.003	0.01	0.113	0.005	0.008	0.829
OPL	oplocense	OPL752	HOHH 5896	ARG	P. Jujuy	D. Santa Catalina	16	0.012	0.01	0.011	0.002	0.002	0.002	0.002	0.04	0.02	0.002	0.005	0.004	0.144	0.007	0.35	0.389
OPL	oplocense	OPL751	HOHH 5895	ARG	P. Jujuy	D. Santa Catalina	16	0.002	0.001	0.005	0.002	0.005	0.004	0.002	0.003	0.005	0.003	0.002	0.002	0.133	0.003	0.337	0.493
OPL	oplocense	OPL750	HAM 167	BOL	D. Potosi	P. Sud Chichas	16	0.027	0.003	0.006	0.002	0.006	0.003	0.002	0.003	0.002	0.003	0.006	0.002	0.004	0.003	0.05	0.88
OPL	oplocense	OPL749	HAM 161	BOL	D. Chuquisaca	P. Sud Cinti	16	0.003	0.001	0.003	0.001	0.002	0.002	0.003	0.002	0.017	0.002	0.03	0.008	0.078	0.005	0.415	0.428
OPL	oplocense	OPL747	AST 60	BOL	D. Potosi	P. Sud Chichas	16	0.004	0.001	0.006	0.002	0.002	0.001	0.001	0.008	0.039	0.001	0.002	0.009	0.003	0.004	0.005	0.911
OPL	oplocense	OPL1059	OKA 4502 x 4498	ARG	P. Jujuy	D. Humahuaca	16	0.002	0.002	0.004	0.002	0.002	0.005	0.001	0.001	0.005	0.002	0.004	0.008	0.011	0.004	0.018	0.93
OPL	oplocense	OPL1057	AST 72	BOL	D. Potosi	P. Nor Chichas	16	0.003	0.002	0.012	0.008	0.002	0.003	0.004	0.002	0.047	0.001	0.013	0.018	0.016	0.01	0.003	0.857
OPL	oplocense	OPL1056	AST 34	BOL	D. Chuquisaca	P. Oropeza	16	0.003	0.007	0.01	0.008	0.001	0.005	0.002	0.005	0.008	0.001	0.006	0.046	0.004	0.034	0.002	0.856
OPL	oplocense	OPL1046	HAM 169	BOL	D. Potosi	P. Modesto Omiste	16	0.001	0.001	0.005	0.002	0.002	0.002	0.002	0.001	0.003	0.001	0.002	0.002	0.008	0.002	0.004	0.962
OPL	oplocense	OPL1041	HAW 1921	UNKNOWN	UNKNOWN	UNKNOWN	16	0.001	0.001	0.004	0.013	0.004	0.009	0.003	0.001	0.003	0.001	0.002	0.005	0.003	0.011	0.003	0.934
OPL	oplocense	OPL1031	HAM 166	BOL	D. Potosi	P. Nor Chichas	16	0.007	0.003	0.003	0.003	0.003	0.003	0.002	0.002	0.015	0.001	0.004	0.005	0.029	0.012	0.006	0.902
OPL	oplocense	OPL1024	HOHH 5892a	ARG	P. Jujuy	D. Santa Catalina	16	0.002	0.001	0.001	0.001	0.005	0.004	0.001	0.004	0.002	0.004	0.002	0.002	0.006	0.002	0.017	0.944
OPL	oplocense	OPL1004	OKA 3946	ARG	P. Jujuy	D. Santa Catalina	16	0.002	0.001	0.002	0.003	0.001	0.001	0.001	0.002	0.005	0.001	0.002	0.005	0.015	0.003	0.006	0.952
OPL	oplocense	OPL1003	OKA 3829	ARG	P. Jujuy	D. Humahuaca	16	0.004	0.001	0.004	0.002	0.001	0.002	0.001	0.003	0.005	0.001	0.001	0.003	0.023	0.005	0.008	0.935
OPL	oplocense	OPL1002	HOF 1612	ARG	P. Jujuy	D. Yavi	16	0.002	0.001	0.002	0.003	0.003	0.002	0.001	0.002	0.003	0.004	0.012	0.003	0.007	0.002	0.009	0.943
PTR	gourlayi pachytrichum	PTR618	VSH 242b	BOL	D. Potosi	P. Frias	16	0.002	0.002	0.002	0.001	0.002	0.001	0.002	0.001	0.003	0.001	0.002	0.002	0.002	0.003	0.002	0.972
PTR	gourlayi pachytrichum	PTR617	ROR 184	BOL	D. Potosi	P. Frias	16	0.002	0.002	0.001	0.001	0.002	0.002	0.001	0.002	0.005	0.235	0.003	0.002	0.008	0.002	0.003	0.73
PTR	gourlayi pachytrichum	PTR615	HAM 107	BOL	D. Potosi	P. Frias	16	0.002	0.005	0.004	0.001	0.003	0.002	0.001	0.002	0.002	0.001	0.002	0.003	0.003	0.004	0.004	0.961
PTR	gourlayi pachytrichum	PTR614	HAM 106	BOL	D. Potosi	P. Frias	16	0.001	0.002	0.003	0.004	0.001	0.004	0.002	0.001	0.003	0.001	0.001	0.004	0.003	0.006	0.002	0.963
PTR	gourlayi pachytrichum	PTR612	AST 92	BOL	D. Potosi	P. Frias	16	0.003	0.002	0.015	0.01	0.002	0.002	0.005	0.013	0.004	0.001	0.007	0.007	0.014	0.01	0.003	0.905
SCR	sucrense	SCR850	HVHL 6127	BOL	D. Potosi	P. Frias	16	0.002	0.002	0.003	0.001	0.002	0.003	0.003	0.002	0.002	0.124	0.002	0.005	0.007	0.002	0.002	0.838
SCR	sucrense	SCR849	HAM 197	BOL	D. Potosi	P. Frias	16	0.002	0.001	0.011	0.009	0.001	0.004	0.002	0.005	0.011	0.003	0.006	0.015	0.009	0.072	0.002	0.847
SCR	sucrense	SCR848	HAM 195	BOL	D. Potosi	P. Linares	16	0.005	0.003	0.002	0.001	0.002	0.001	0.002	0.001	0.002	0.001	0.001	0.003	0.002	0.002	0.003	0.969
SCR	sucrense	SCR846	HAM 102	BOL	D. Potosi	P. Frias	16	0.002	0.001	0.012	0.011	0.002	0.013	0.001	0.001	0.003	0.003	0.001	0.002	0.002	0.003	0.002	0.939
SCR	sucrense	SCR845	HAM 88	BOL	D. Potosi	P. Frias	16	0.001	0.001	0.003	0.002	0.005	0.001	0.002	0.001	0.001	0.142	0.002	0.002	0.013	0.004	0.002	0.818
SCR	sucrense	SCR844	HAM 86	BOL	D. Potosi	P. Frias	16	0.011	0.008	0.006	0.004	0.002	0.003	0.003	0.004	0.004	0.083	0.011	0.003	0.029	0.004	0.004	0.821
SCR	sucrense	SCR843	HAM 68	BOL	D. Potosi	P. Frias	16	0.006	0.004	0.002	0.004	0.007	0.002	0.002	0.002	0.002	0.002	0.003	0.002	0.004	0.002	0.004	0.953
SCR	sucrense	SCR391	HAM 192	BOL	D. Potosi	P. Nor Chichas	16	0.008	0.039	0.004	0.004	0.005	0.004	0.001	0.004	0.003	0.195	0.005	0.01	0.008	0.003	0.002	0.705
SPEC123	unknown species	SPEC123	OCHS 11913	BOL	D. La Paz	P. Larecaja	16	0.001	0.081	0.002	0.001	0.006	0.009	0.007	0.005	0.004	0.002	0.002	0.02	0.003	0.012	0.008	0.835
SPEC165	unknown species	SPEC165	GLK 65. 5	MEX	UNKNOWN	UNKNOWN	16	0.002	0.003	0.004	0.002	0.002	0.007	0.003	0.001	0.004	0.002	0.14	0.003	0.002	0.038	0.003	0.782
SPEC352	unknown species	SPEC352	HAM 65	BOL	D. Potosi	P. Frias	16	0.01	0.001	0.002	0.001	0.002	0.001	0.005	0.002	0.003	0.022	0.002	0.002	0.005	0.012	0.003	0.926
SPEC381	unknown species	SPEC381	ROR 791	PER	D. Cusco	UNKNOWN	16	0.01	0.001	0.163	0.092	0.025	0.011	0.013	0.008	0.018	0.002	0.007	0.003	0.004	0.014	0.002	0.626
SPEC416	unknown species	SPEC416	ROR 1029b	PER	D. Lima	UNKNOWN	16	0.003	0.002	0.019	0.002	0.002	0.004	0.002	0.003	0.004	0.001	0.006	0.003	0.005	0.005	0.004	0.936
SPEC649	unknown species	SPEC649	HHCH 4595	BOL	D. Potosi	P. Frias	16	0.007	0.023	0.004	0.003	0.002	0.031	0.002	0.002	0.003	0.086	0.002	0.001	0.009	0.003	0.001	0.821
SPG	spegazzinii	SPG827	PEH 1900	ARG	P. La Rioja	D. Famatina	16	0.001	0.001	0.07	0.058	0.003	0.01	0.002	0.002	0.394	0.002	0.009	0.011	0.021	0.002	0.01	0.404
SPL	sparsipilum	SPL978	VSOA 57	BOL	D. La Paz	P. Loayza	16	0.004	0.001	0.072	0.003	0.004	0.007	0.022	0.003	0.011	0.001	0.003	0.002	0.003	0.014	0.003	0.846
SPL	sparsipilum	SPL975	HVHL 5638	BOL	D. Cochabamba	P. Quillacollo	16	0.003	0.002	0.008	0.003	0.003	0.011	0.008	0.005	0.006	0.003	0.003	0.003	0.003	0.002	0.001	0.937
SPL	sparsipilum	SPL973	HHCH 4428	BOL	D. Cochabamba	P. Arani	16	0.002	0.003	0.038	0.063	0.002	0.056	0.004	0.002	0.007	0.002	0.009	0.003	0.002	0.002	0.002	0.803
SPL	sparsipilum	SPL972	AST 20	BOL	D. Chuquisaca	P. Oropeza	16	0.002	0.002	0.004	0.006	0.002	0.012	0.005	0.002	0.002	0.075	0.012	0.008	0.006	0.003	0.004	0.854
SPL	sparsipilum	SPL821	VSAL 120b	BOL	D. La Paz	P. Murillo	16	0.002	0.001	0.007	0.086	0.002	0.003	0.006	0.002	0.006	0.002	0.005	0.003	0.002	0.004	0.002	0.868
SPL	sparsipilum	SPL820	HHCH 5025	BOL	D. La Paz	P. Murillo	16	0.001	0.001	0.003	0.003	0.003	0.003	0.002	0.001	0.002	0.001	0.002	0.002	0.002	0.005	0.002	0.966
SPL	sparsipilum	SPL819	HHA 6669a	BOL	D. Cochabamba	P. Capinota	16	0.003	0.001	0.015	0.003	0.002	0.007	0.006	0.002	0.005	0.003	0.004	0.013	0.002	0.024	0.005	0.906
SPL	sparsipilum	SPL818	HHA 6556	BOL	D. Cochabamba	P. E. Arce	16	0.002	0.001	0.002	0.002	0.002	0.005	0.003	0.002	0.002	0.001	0.002	0.002	0.002	0.012	0.003	0.956
SPL	sparsipilum	SPL817	EBS 2189 CAR	BOL	D. Cochabamba	UNKNOWN	16	0.002	0.02	0.003	0.021	0.011	0.016	0.005	0.003	0.004	0.002	0.009	0.006	0.036	0.006	0.003	0.854
SPL	sparsipilum	SPL816	AST 16	BOL	D. Cochabamba	P. Capinota	16	0.008	0.002	0.019	0.006	0.005	0.036	0.013	0.008	0.003	0.028	0.027	0.004	0.165	0.003	0.01	0.661
SPL	sparsipilum	SPL384	VSLC 159	BOL	D. La Paz	P. Ingavi	16	0.002	0.002	0.003	0.003	0.001	0.002	0.001	0.002	0.003	0.425	0.003	0.004	0.003	0.007	0.006	0.535
SPL	sparsipilum	SPL383	HHA 6670	BOL	D. Cochabamba	P. Capinota	16	0.001	0.002	0.005	0.002	0.002	0.004	0.001	0.001	0.002	0.001	0.001	0.001	0.003	0.003	0.001	0.968
SPL	sparsipilum	SPL382	HHA 6627	BOL	D. Cochabamba	P. Cercado	16	0.002	0.001	0.002	0.015	0.003	0.003	0.003	0.002	0.004	0.002	0.002	0.003	0.002	0.002	0.003	0.951
TUQ	tuquerrense	SPEC43	HOHL 298	BOL	D. Chuquisaca	P. Yamparaez	16	0.018	0.01	0.006	0.002	0.001	0.001	0.001	0.001	0.002	0.007	0.024	0.004	0.002	0.004	0.004	0.913
UGT	ugentii	UGT892	SPBE 6687	BOL	D. Chuquisaca	P. Azurduy	16	0.01	0.006	0.007	0.006	0.003	0.003	0.003	0.01	0.037	0.004	0.006	0.047	0.008	0.258	0.003	0.592
UGT	ugentii	UGT44	HOHL 284	BOL	D. Chuquisaca	P. Azurduy	16	0.001	0.111	0.001	0.007	0.003	0.001	0.001	0.002	0.001	0.001	0.005	0.002	0.006	0.002	0.002	0.854
UGT	ugentii	UGT249	HOHL 290	BOL	D. Chuquisaca	P. Azurduy	16	0.002	0.002	0.003	0.005	0.001	0.002	0.002	0.002	0.028	0.001	0.002	0.044	0.003	0.077	0.005	0.821
UGT	ugentii	UGT248	HOHL 288	BOL	D. Chuquisaca	P. Azurduy	16	0.001	0.001	0.003	0.006	0.001	0.002	0.002	0.001	0.004	0.001	0.001	0.019	0.003	0.024	0.003	0.929
UGT	ugentii	SPEC891	BESP 628	BOL	D. Chuquisaca	P. Azurduy	16	0.001	0.001	0.004	0.011	0.003	0.003	0.003	0.002	0.006	0.001	0.002	0.068	0.007	0.131	0.004	0.752
VID	gourlayi vidaurrei	VID626	OKA 6829	ARG	P. Salta	D. Iruya	16	0.003	0.004	0.051	0.006	0.004	0.004	0.011	0.002	0.03	0.005	0.002	0.007	0.196	0.01	0.019	0.647
VID	gourlayi vidaurrei	VID625	OKA 5869	ARG	P. Salta	D. Santa Victoria	16	0.002	0.009	0.016	0.05	0.006	0.006	0.006	0.011	0.013	0.001	0.006	0.068	0.045	0.016	0.009	0.737
VID	gourlayi vidaurrei	VID624	OKA 5838	ARG	P. Salta	D. Santa Victoria	16	0.004	0.005	0.006	0.003	0.005	0.005	0.01	0.066	0.029	0.002	0.004	0.008	0.017	0.034	0.005	0.799
VID	gourlayi vidaurrei	VID623	OKA 3047	ARG	P. Jujuy	D. Humahuaca	16	0.004	0.008	0.004	0.006	0.003	0.003	0.002	0.002	0.03	0.001	0.005	0.013	0.016	0.005	0.087	0.812
VID	gourlayi vidaurrei	VID621	HOF 1716	ARG	P. Salta	D. Iruya	16	0.002	0.003	0.002	0.021	0.024	0.019	0.005	0.004	0.008	0.004	0.003	0.008	0.378	0.004	0.032	0.483
VRG	virgultorum	VRG931	VSA 177	BOL	D. La Paz	P. Inquisive	16	0.007	0.001	0.015	0.062	0.002	0.014	0.003	0.003	0.006	0.406	0.003	0.019	0.002	0.01	0.012	0.434
VRG	virgultorum	VRG929	VSA 172	BOL	D. La Paz	P. Inquisive	16	0.003	0.004	0.009	0.016	0.032	0.014	0.002	0.011	0.002	0.008	0.041	0.004	0.004	0.002	0.011	0.836
VRG	virgultorum	VRG928	HHCH 4739	BOL	D. Cochabamba	P. Carrasco	16	0.001	0.001	0.005	0.003	0.002	0.06	0.004	0.002	0.002	0.002	0.003	0.008	0.002	0.01	0.001	0.895
VRG	virgultorum	VRG927	HHA 6561	BOL	D. Cochabamba	P. Arque	16	0.002	0.076	0.005	0.006	0.003	0.006	0.005	0.005	0.015	0.008	0.01	0.045	0.003	0.01	0.002	0.799
VRN	vernei	NRS987	SLU 3748	ARG	UNKNOWN	UNKNOWN	16	0.001	0.009	0.008	0.015	0.002	0.004	0.012	0.008	0.034	0.001	0.002	0.003	0.115	0.032	0.023	0.73
